# Supplementary material for: Huntington’s disease-associated ankyrin repeat palmitoyl transferases are rate-limiting factors in lysosome formation and fusion
Source: PLoS Genet. 2025 Dec 31;21(12):e1011607. doi: 10.1371/journal.pgen.1011607 (PMC12795455; doi:10.1371/journal.pgen.1011607)
Supplement: S1 Table — (XLSX) [file pgen.1011607.s009.xlsx]

## Sheet: Fig1G
Sgs3-GFP-positivity of Sgs-dsRed granules (%)
	control			Patsas RNAi			Hip14 RNAi
	A1	A2	A3	A1	A2	A3	A1	A2	A3	A: larva	c:cell
c1	28	26	48	84	90	94	96	88	94
c2	30	24	64	72	88	96	98	94	98
c3	52	48	54	92	94	94	98	98	94
c4	34	26	60	94	96	86	96	94	90
c5	22	46	58	88	86	78	94	96	90
average/genotype			41.3333			88.8			94.5333
only-dsRed SGs			58.6667			11.2			5.46667

## Sheet: Fig1H
Pearson's correlation coefficients
	control					Patsas RNAi					Hip14 RNAi
	A1	A2	A3	A4	A5	A1	A2	A3	A4	A5	A1	A2	A3	A4	A5	A: larva	c:cell
c1	-0.24	0.42	-0.09	0.17	0.2	0.41	0.63	0.45	0.67	0.32	0.43	0.38	0.29	0.5	0.53
c2	0.11	0.21	-0.01	0.29	-0.03	0.44	0.42	0.57	0.56	0.46	0.34	0.41	0.28	0.34	0.61
c3	-0.02	0.19	0.09	0.23	0.11	0.35	0.56	0.43	0.55	0.6	0.04	0.43	0.19	0.5	0.61
c4	0.06	0.27	-0.19	0.32	0.21	0.3	0.55	0.46	0.61	0.25	0.57	0.48	0.45	0.28	0.69
c5	-0.21	0.33	-0.35	-0.12	0.04	0.24	0.55	0.3	0.54	0.15	0.18	0.31	0.18	0.46	0.76
ANOVA
	Mean 1	Mean 2	Mean Diff,	Adjusted P Value
control vs. Patsas RNAi	0.0796	0.4632	-0.3836	<0,0001
control vs. Hip14 RNAi	0.0796	0.4096	-0.33	<0,0001

## Sheet: Fig1I
secretory granule sizes (μm2)
control																									Patsas RNAi
A1					A2					A3					A4					A5					A1					A2					A3					A4					A5
c1	c2	c3	c4	c5	c1	c2	c3	c4	c5	c1	c2	c3	c4	c5	c1	c2	c3	c4	c5	c1	c2	c3	c4	c5	c1	c2	c3	c4	c5	c1	c2	c3	c4	c5	c1	c2	c3	c4	c5	c1	c2	c3	c4	c5	c1	c2	c3	c4	c5
3.556	9.556	8.333	28.222	16.889	17.667	12.889	6.778	18.889	13.889	8.444	17.444	8.778	9.222	25	7.222	7.333	33	11.778	17.333	67.444	31.667	87.444	63.444	0.889	6.778	12.333	10.222	16.444	4.556	4	8.333	21.667	17.111	29.556	7.778	29	18.111	5.778	1.556	14	35.333	1.111	20.556	10.667	8.444	32.444	1	0.556	26.556
28.556	14.333	53.556	2.556	0.778	6.333	47	4.333	19.222	9.778	5	7.667	15.333	2.444	10.333	10	5.667	24.778	10.778	5.778	60.444	19.333	9.111	2.889	0.667	5.667	16.889	21.556	29.333	19.333	17.556	2.333	5.444	4	4.889	10.444	2.222	13.444	8.111	2.111	30.444	27.111	9.889	5.556	0.778	15.667	36.222	3.667	55.333	5.111
26	6	1.778	3.333	10.444	6.556	42.667	9.889	0.667	21.778	8.222	71.111	10.444	17	12.444	10	2.333	5.333	7.778	30.556	38.444	31.222	59.333	36.889	1.778	12.556	17	80.667	5	24.889	7.333	13.333	2.444	29.222	20.222	9.111	7.667	0.556	4.556	9.333	8.889	36.333	25.444	27.444	0.556	5.667	62	65.222	1.889	1.444
11.889	30.333	35.667	2.556	20.111	11	13.889	24	8.333	8.222	16.444	33.444	24.333	12.111	9.111	14.667	6.111	32	24.889	5.778	11.889	24.778	43.778	1.444	5.667	3.333	2.667	17.333	3.333	2.444	5.556	11.444	15.667	22.222	4.333	1.444	7.778	19.556	3.111	11	12.778	16.333	46.333	28	2.444	40.111	10.444	1.333	10.889	1.444
41.556	2.111	40.778	61.556	14.444	25.444	36.111	12.667	6.444	11.444	2.667	6.778	14.111	2.444	12.778	10.556	7.667	1	15.333	1.889	23.111	14.667	25	85.333	5.111	2.333	3	30.111	3.556	27.333	0.556	33.778	6.111	32.111	1.556	5.111	3.222	12.667	12.222	19.667	7.889	14.667	1.889	19.667	12.111	18.778	24.778	5.222	2.222	14.444
20.111	17.667	20	17.111	4	20.667	38.222	24.778	13	28.222	8.778	5.556	20.667	1.444	4.889	5.778	0.667	9.556	36.222	13.444	8	81.333	47.444	48.778	58.889	7.667	12.222	18.889	37.556	20.333	48.111	3.889	7.222	15.333	0.667	14.111	21.778	10	8.889	8.222	17.667	4.333	2.222	25.444	25.444	11.444	1.667	4.111	7.333	4.222
10.667	29.111	16.667	47.111	2	10.222	26.222	9.667	13.667	9.556	1.444	30.667	7	8.889	26.778	15.556	9	26.444	8.667	10.667	61.333	23.778	81.333	60.889	6.778	29.667	18.556	6.667	9.444	27.667	30.333	1.778	34.333	12	17.111	3.889	15.111	5.778	25.778	11	4.667	7.222	16.778	4.889	29.333	9.222	1.444	0.556	0.889	24.333
24.222	14.556	7.444	82.667	2	20.333	19	1.889	7.556	23.556	0.556	36.444	1.333	1.778	19	41.778	3.778	1	41	11.889	12.556	14.889	59.444	0.556	1	15.667	7.778	75.889	28.222	2.556	10.778	19.444	1.333	23.444	59.556	12.778	64.333	14.556	18.444	6.222	14	45.222	4.333	11.444	18.778	10.778	19.556	21.222	21.333	29.222
2.778	15.444	27.556	13	32.111	14.889	4.222	36.111	20.889	18.778	9.556	13.222	0.667	19.778	8.778	18.111	8.667	10.444	11.778	5.778	31	2.444	28.667	26.556	7	25.556	6	21	2.889	2.889	26.222	1.333	38.778	6.444	45.556	9.111	16.667	16.667	6.889	13.111	1.444	1.333	4.667	41.333	16.556	1.889	31.778	25.111	44.222	5.111
0.667	2.111	14.556	5.222	50.667	18	34.333	12.667	7.556	24	14.889	28	23.333	3.444	18.222	17.333	7.667	8	0.667	10.222	17.889	65.556	70.333	18.667	7.111	10	0.889	6.667	12.111	2.889	9.222	1.111	21	13.333	27.444	4.556	12.222	0.778	9.778	14.222	3.333	39.222	4.556	22	8.222	10.556	10.111	17.667	1.333	5.333
17.667	10.778	7	10.667	11	17.333	11.444	23.333	8.333	31.778	26.333	13.667	55.778	16.889	4.889	9	2.667	5.333	15.111	10.111	28.667	0.778	33.111	40.111	13.444	10.333	29.778	27.889	8.556	10.333	16.111	19.111	10	37.333	21.778	1.667	32.333	17.222	1	7.222	19.556	2.889	17.222	29	8	22.333	1.556	59.444	16.333	3.222
28.111	2.889	61.556	15.444	1.556	17.667	19.222	8.667	11.667	11.111	4.444	14.222	7.667	14	13.778	9.889	8	11.667	23.111	12	3.778	81.667	12.778	29.667	19.889	23.111	16.222	3.333	23.889	20.111	14.111	4.111	21.444	6.667	2.556	12	12.111	7	25.111	20.222	0.556	8.222	4.556	13.778	6.444	10.111	3.444	0.556	1.444	82.667
9.444	54.444	2.444	1.667	16.778	7.444	50.889	25.444	10.444	4.333	5.889	22.111	28.111	9.889	14.556	37.889	13.222	48.556	12.778	16	18.222	11.667	41	12	0.889	30.111	56.556	13.667	7	10.778	1.556	15.222	6.222	1	9.333	8.111	7.222	1.111	6.333	12.222	1	38.667	25.333	0.667	13	6.556	5.222	20.667	7.667	3.556
18.222	32	29	41	21.556	6.889	6.556	16.778	41.667	3.889	53.889	35	3.222	26.889	4	14.444	1.333	4.222	13.778	17.333	23.444	4	25.111	2.556	4.111	1.667	13.667	9	11	15.444	0.778	14.333	34.778	17.667	12.556	12.222	2.556	2.444	15.222	12.889	14.444	26.667	2.667	15.111	22.667	16.444	24.667	8	19.556	67
8.556	60.222	30.444	19.222	22.111	31.889	10.111	6	66.222	3.222	6.111	48.111	22.556	5.556	7.333	6.889	18	6.333	13.667	22.889	15	9.556	18.556	43.333	20	10.778	11.444	1.333	20.778	12.778	3.222	1.222	1.333	25	83.778	8.889	9.111	2.333	4.556	14.889	0.889	38.444	1.444	24.556	5.333	41.778	1.889	0.667	7.556	1.111
11.667	36	13.111	27.111	57.444	7.333	28.556	25	0.556	12.556	26.222	21.444	23.667	43.333	2.778	13.889	17.333	32.556	25.889	1.111	30.889	11.444	70.889	18.556	4.444	3.222	46.111	27.111	8.333	18.111	24.667	34.333	4.889	5.222	60.111	6.222	16.444	9.222	3.444	3.222	16	0.556	17	3.889	33.667	1.222	6.667	3.333	3.667	13
10.333	1.111	28.556	6.333	24.222	14.889	13.111	5.111	15.444	19.333	14.889	20.778	4.778	6	8.778	13.333	23.222	4.111	4.778	14.889	21.889	21.778	48.667	1.333	5.111	43.667	5.444	19.333	19.889	24.667	11.778	11.111	1.778	13.556	1.667	6.778	2.778	13.556	2	8.333	13.333	33	2.222	25.667	13.444	11	69.889	1.667	22	12.556
24.556	7.556	3.778	4.667	34.556	2.111	22.111	3.444	70.444	28.667	12.667	3.111	13.778	0.889	9.556	19.333	4.333	11	12.222	2.222	46.444	4.222	1.444	2.444	14.667	21.111	7.444	14.556	28.889	2.111	4	4.778	38.889	9.667	39.889	13.111	11.778	4.778	36.889	10.444	18.556	29.778	3.889	11.333	20.778	10	49.444	7.333	4.889	29.333
31.889	4.889	7.444	24.444	36.889	20.111	1.333	1.444	2.333	1.444	0.889	41.111	0.889	4.778	9	13.222	0.778	34.333	1	21.444	30.222	13.333	14.778	12.222	11	3.444	9.444	9.222	11	3.111	4.889	2.333	12.444	19.222	45	3.111	13.667	18.222	19.333	2.333	5.889	8.889	13	28.222	34.333	23.222	10.667	0.889	12.333	8.556
19.889	33.556	10.889	35.111	28.333	7.333	14	36.778	13.333	19.667	18.556	20	15.444	30.556	19	6.333	4	32.444	3	2.556	19.778	2.889	27.111	35.111	9.333	7.667	34.889	10.333	1.667	32.333	38.556	5	3	1	26.667	44.111	2.111	14.222	7.889	12.778	16.111	37	50.444	2.444	7.333	24.667	2.444	2.444	12.667	1
24	25.778	10.111	10.444	33.333	17.333	16	15.556	20.444	0.889	31.667	10.222	10.444	35.778	9.778	14	15	7.556	2.889	16	39.444	4.667	10	24.778	3.667	22.556	79.889	2.111	29.333	11.111	3.222	18.444	6.444	25.556	32.778	24.222	36.556	18.889	1.889	30	25.778	5.889	1.889	3.111	42.222	9	1.667	7.444	69.333	11.667
19.778	7.222	24.778	14.889	36.667	10.444	2.889	16.111	29.556	15.778	25.111	11.667	6.889	11.556	4.667	7.667	6.556	20.889	13.556	8.222	12.111	13.111	16.222	1.222	20.667	1.778	23.889	12	2.667	1	29.556	2.778	6.778	1.222	3.111	33.556	7.333	7.667	0.667	12.222	21.889	73.111	15.778	13.778	6.556	22	0.889	51.333	1.778	5.111
11.667	10.778	11	3.889	12	10.111	41.778	28.333	19.444	13.444	15.889	15.556	2.556	6.222	12	13.333	5.333	27	17.333	7.222	19.222	14.222	9.667	73.556	36	23.889	7.889	47.667	26.667	3.111	1.222	48	5.333	52.111	58	17	16.556	11.778	7.556	9	1	3.222	22.333	1.889	11.333	1.667	7.222	0.778	17.222	10.889
23.889	27.222	3.333	40.778	12.111	21.556	10.889	20.333	20.444	18.333	25.111	5	5.778	19.889	7.667	1.556	6	24.222	30.333	4.556	14.556	3.778	5.889	1.333	5.889	5.444	12.111	10.556	15.889	1.444	33.111	3.333	1	16.889	22.556	2.667	4.889	5.111	16.556	1.444	1.222	11.667	29.222	6.333	1.667	16.444	20.222	19.556	0.889	4.889
0.667	33.444	4.556	15.444	6.667	32.444	0.778	27.444	15.333	10.778	22.222	6.222	5.889	24.333	4.667	7.222	3.111	15.667	22.667	18.111	47.333	2.222	23.111	33.556	3.111	3.333	8.556	16.444	5.778	0.556	5.222	2.444	40.222	14	2.333	7.889	20.889	6.889	19.111	22.556	15	11	12.111	4	14	31	1.111	1.778	1.333	8.444
12.222	9.222	63.778	34.444	11.222	37.667	43.222	28.667	41.222	2.889	18	17.556	44.333	5	15.889	26.889	21	18.111	1.333	29.111	92.333	21.556	48.667	4.889	3	3.556	13.667	10.556	14.222	7.111	3.333	22.111	19.778	4	19.444	10.444	10	43.556	9.667	22.667	23.778	1.444	19.222	0.889	15.111	18.556	28.889	2.333	1	40.222
32.667	19.222	27.111	0.556	28.778	1.889	17.778	18.667	11.222	12.222	18.889	4.889	11.667	9	5.667	8.556	10	44.778	11.222	5.667	14.667	59.667	25.111	52.222	0.556	0.778	3.222	7.667	2.667	5.778	17.111	12.556	55.111	14.444	20.444	31.111	19.111	3	6.778	2.778	5.222	3.111	0.889	2	1.111	17.556	0.556	1.556	3	8.222
0.778	16.333	28.556	10.667	17.778	34.444	54.556	27.333	4.444	13.333	24.778	19.222	57.889	14.222	4.778	15.333	7.667	13.111	16.222	4.889	17.333	44.667	31.667	15.222	2.333	10.222	9	20.667	11.778	0.667	28.444	34.556	13.556	11.889	20.556	10.667	8.667	12.333	18	1.444	17.111	7.333	0.667	3.222	3.556	11.111	43.333	12.333	1.222	25.778
27.222	26.333	20	23.778	23.778	0.667	20	13.778	11.444	13.444	15.778	7.222	6.556	12.556	3.111	26.889	11.333	16.444	3.333	2.889	59.778	4.667	25.444	25.444	2.889	3.778	12.444	30.111	2	34.444	1.444	46.222	15.111	4.333	0.556	21	8.444	0.667	5.667	5.556	14	0.556	24	9.111	15.333	19.556	8.556	13.889	5.444	2.333
16.556	24.444	12.333	32.778	4.667	6.333	1.222	27.667	7.778	34.222	19.333	29.333	1	5.889	13.667	3.111	11.778	21	13.333	10.889	26.444	17.111	6.778	44.444	33.222	3.333	8	30.667	1.778	6.333	0.889	16.222	4	6.444	2.889	4.333	12.222	5.222	24.889	3.111	5.444	14.778	11.778	14.444	22	51.556	5	15.222	29.667	5.111
12.222	12.444	19.667	2.222	8.222	15.667	1.333	1.889	12.222	26.444	12.889	13.333	13	78.556	28	30.111	9.222	25.778	15.889	15	39.889	7.333	6.111	21.667	5.889	26.667	8.889	21.778	8.889	5.222	22.556	17.556	21.111	30.444	17.333	14.889	17.111	1.111	21.444	1.556	15.556	1.778	1.222	2.111	39.333	8.111	15.556	14.222	0.889	3
44.778	20.556	34.222	16.889	31.889	2.556	20.111	19.667	12.778	15.778	51.333	23.556	12.333	1.889	13.556	20.667	19.333	13.333	8.889	1.111	32.667	5	35.778	5.222	9	12.556	8.222	1.889	11.444	36.667	10.111	4.444	47.667	19.778	1.111	25.444	12.333	11	6.778	45.556	18.889	26.111	20.667	21.111	0.556	8.111	14.778	14.444	4.333	1.333
23.444	12.889	11	0.667	42.778	11.556	1.889	13.111	14.889	50.889	12.444	4.556	0.556	8.444	5.222	29.778	13.556	3.556	4	6.222	9.333	0.667	25	18.111	20.556	28.111	9.111	15.889	10	8.778	19.778	6.889	10.333	54.222	26.222	10.667	11	14.889	3.778	24.556	1.333	25.889	2.778	1.333	12.778	22.333	13.333	30.222	3.111	12.444
58.556	8.444	4.889	8.111	7.333	14.333	15.222	1.222	15.111	10.111	2.444	8.889	14.333	4.444	0.556	37.222	40.444	9.667	10.889	22.222	20.889	1.889	1	45.444	1.222	1.889	24.889	50.111	2	11.778	12.222	18.556	5	15.778	0.778	8	6.444	0.556	9.111	16.889	28.778	3.889	3.111	0.667	13.444	9.222	1.111	34.889	1.889	1
13.667	3.222	20.778	8.444	36.333	1	1.444	15.556	16.111	15.111	17.444	10	1.667	4.778	7.889	39.667	10.889	10.778	15.778	15.333	62.333	1.889	53.889	1.889	14	5	28.667	23	18.222	4.889	6.556	41.778	15.222	20.889	28.667	53.889	4.667	4.222	22.333	28.667	15.444	8.222	0.667	15.778	18.111	25.889	3.667	0.889	4.556	7.778
21.333	13.889	1.778	12	3	14.778	19.222	20.111	14	1	12.333	18.444	19.667	42.111	15.667	46.667	17.333	13.222	7.111	28.222	22.444	13.444	5.778	80.778	56.556	91.778	0.556	1.333	0.667	16.556	12.333	27	17.778	34	1.333	20.667	1.222	8.556	12.667	6.556	3.444	2.222	17.333	14	20.222	23	11.889	39.222	1	8.556
21.333	2.111	44.778	20.333	0.667	14	14.778	9	29.444	11.444	51.889	0.889	4.222	23.444	15.111	25.889	5.444	31.111	14.778	3.444	32.333	18.556	17.222	24.111	36.889	4	41.667	17.222	37.778	11	4.222	1.333	1.556	1.667	21.444	34.778	13.667	6.778	12.556	6	15.667	6.444	4	1.333	2.333	29	1.889	7	12.333	16.111
11	7.333	1.556	10.667	36.333	14.667	7.667	1.111	35.556	21.444	23.667	6.222	16.111	2.778	21.667	17.556	10.667	12.333	10	15	18.889	16.889	3.889	29	10.222	13.556	0.667	22.889	8.444	2.333	33.778	14	5.333	67.111	0.889	13.667	13.667	17.222	8.111	3.778	14.778	29.556	3.333	57.889	2.778	45.111	54	9.111	5.889	0.556
21	25.222	32.667	17.111	14.556	16.889	25.889	12.333	11.222	17.556	12.778	17.333	11.444	2	2.667	31.667	13	10.333	0.556	4.222	5.889	1.222	25.556	0.667	21	29.222	44.111	13.778	7.444	9.111	18.778	1.667	12.556	1.222	7.556	1.556	8	29.333	5.667	49.556	4.778	28.222	6	16.222	1	0.556	5.222	0.667	35.333	4
18.556	0.556	84.444	11.111	6.222	1.444	10.667	20	14.667	5.444	37.222	8.111	3.778	11.667	4.778	42.556	19.889	17.333	21.667	11	48.778	6.889	5	41.444	29.222	4.111	17.444	13.889	27.444	18.556	30.667	33	20.889	1.333	3	4.333	32	10.222	13.556	5.333	22.444	41.111	37.111	10	1.111	18.667	3	0.778	4.444	1.778
7.778	26	9	13	0.778	7.333	22.778	8.444	10.889	33	21.444	27.556	7.111	9.889	4.778	63.889	11.222	14.333	5.778	10.556	2.444	21	0.556	2.889	20.444	8.444	38.333	8.444	3.111	4.111	2.111	34.889	20.556	20.333	0.556	11.778	42.778	4.556	5.444	10	8.444	36.111	1.778	8.556	9.889	3.778	26.556	2.889	1.111	7.889
20.667	10	22.222	4.222	32.111	14.778	2.778	8.222	4.667	15.111	5.111	27.444	29.222	20.889	2.889	2.111	12.111	18.667	1.778	17.667	4.444	1	0.667	41	9.667	28.111	7.333	18.111	1.778	11.444	10.444	1	10.778	3.778	3.778	5.667	16	12.444	0.778	17.556	6.222	39.556	1.444	0.556	15.778	5.667	1.556	1.889	0.889	3.111
22.667	23	27.444	15.889	2	13.333	6.778	13.889	19.222	10.333	30.556	5.111	18.444	18.556	16.556	26	20.111	23.333	7.333	14.778	5.111	21.333	4.111	9.889	94.778	1.889	47.667	79.111	0.778	1.444	5.444	29.333	45.222	3.444	0.667	14.444	4.111	4.333	3.778	3.333	22	0.667	22.889	1.889	16.778	1.444	5	1.667	18	0.667
26.333	23.444	0.778	2.111	5.667	10	54.667	10	13.889	21	27.222	1.667	42.667	8.889	2.889	59.889	17.333	70.778	8.333	0.778	0.778	28.889			3.889	15.889	23.667	6.556	7.444	6.333	5.778	2.667	11	3.111	6.889	7	8.778	2.111	5.222	13.333	3.778	15.333	0.667	1	38.111	9.667	22.111	12.222	7.556	1.111
6	5.444	23.667	3.333	11.111	20.667	11.889	1.111	17.222	8.333	24	41	4.556	11	8.889	1.889	15.333	0.778	6.333	1.667	57.889	8.222			29.222	3.444	1.222	41.222	15.778	1.333	3.667	25.667	15.778	3.778	16.222	20.111	3.667	19.444	0.556	36.889	32.333	8.444	6	2.333	25.222	37.111	1.111	2.556	2.556	9.667
2.222	13.222	14.889	13.667	2	2.778	5.667	11.444	8.111	10.556	8	13.778	10.333	13.333	19.333	9.333	1.222	12.333	10.667	17.556	27.889	5.111			33.111	14.667	7.889	14.111	28.111	17.333	16.667	3	21.222	11.333	2.889	7.889	15.111	5.333	1.889	11	13.889	1.889	6.222	0.556	1.444	41.667	29.333	3.111	19.222	16.778
44.889	8.222	48.667	7.667	6.444	14.111	13.778	55.222	22.889	20.778	41.556	6.222	7	24	12.778	7.667	1.444	10.333	6.667	20.444	28.556	4.111			23.222	15.222	4.889	23.333	13.444	21	2	3.667	64.333	33.222	20.667	2.667	13.222	10	35.111	14.111	34.667	19.556	1.444	12.333	2.111	13.111	1	28.222	27.889	3.778
37.444	2.333	18.333	24.333	23.444	22.889	47	0.667	37.556	26.889	9.222	30.667	5.667	13.333	6.111	13	28.889	16.556	6.556	15	3.778	12			31.556	6.333	12.444	15	19.222	1.111	0.778	0.778	20.333	2.333	2.444	21.778	7.111	10.111	3.667	14.333	0.889	66.333	43.667	9.444	82.667	5.778	47	1.556	57.222	3.556
13.111	10.444	3	27.333	2.333	12.222	13.222	19.667	15.222	11.444	26.556	1.444	8.111	0.667	16.667	47.778	8.111	6.667	3.556	22.556	5	3.889			5.889	7.222	30.111	18.333	2.222	58.667	2.333	1.556	14.667	19.889	42.111	2.667	24.667	6.111	7.444	22.889	6.444	16.333	0.667	19.778	1.556	12.222	36.556	1.778	14.667	1.111
7.333	16.667	7.667	19.889	14.222	39.667	2.444	10.556	13.222	12.222	2.778	41.111	6.444	23	20.111	17.556	8	2.444	1.556	3.444	2.333	8			17.333	26.444	22.889	19.333	26	17	13.111	40.444	10.889	12.556	25.333	8.556	18.111	13	4.556	35.889	21.889	18.222	43.222	17.889	9.444	1.778	14.667	2.333	2.667	13.556
12.667	0.889	19.222	6.111	0.556	13	0.778	6.889	22	39.889	12.111	24.111	4.778	12.333	17.889	12	20.111	11.333	7.667	67.667		24			5.444	33	9.111	6.111	1.444	0.667	1.222	0.889	5.889	5.333	8.444	14.667	50.667	4.111	2.667	24.111	4	27	2.444	26.222	1.667	2.778	15.667	15.444	1.111	3.778
19.111	1.333	1.222	0.889	8.111	9.111	21	8.778	14.111	2	65	25.778	10.556	11	7.556	2.333	8.556	7	16.889	22.444		33.111			25.222	7.778	15.444	13.556	9.889	1	8.667	2.222	1.556	14	0.667	2.778	7.778	37.667	5.778	31.111	0.556	48.556	1.333	6.333	1.333	13.556	27.667	51.667	1.222	8.111
4.111	1.778	8.667	12.778	0.556	20	40.444	19.667	11.889	13.111	36.667	25	13.333	3.667	9.333	13	13.111	6.444	10.889	6.111		1.333			2.111	12.667	0.556	2.333	10.111	5.222	3	17.889	2.333	13.111	78.111	11	6.556	11.333	17.333	33.889	20	5.444	13.444	22	5.556	16.222	4.111	16.556	17.889	3.222
9.444	2.778	7.111	5.333	15.778	2.333	9.111	6.556	13.778	3.444	20.667	22.222	1.444	4.667	21.444	6.889	11.444	6.222	12.222	28.333		0.556			12.778	1.556	2.889	7.111	33.222	1.111	3.444	31.111	16	18.778	43.889	5.444	5.444	4.222	4.556	9.667	6.778	15.778	4.222	23.222	2.667	35.444	45.222	1.778	4.222	33.556
1.111	30.667	11	2.444	9.333	3.667	30.444	1.444	7.444	26	2.778	7.778	6.444	13.556	1.333	18.556	5.667	16.667	28.222	5.778		52.889			7	11.889	16.778	20.444	22.111	2.889	12.333	34.111	59.556	33.556	24.778	20.667	11.778	1.333	3.778	53	2.111	24.778	11.444	11.556	15.222	27.333	25.778	6.556	13.556	17.444
0.889	1.333	2.889	4.667	6.778	1.444	9.667	23.667	13.556	16.111	7.556	0.889	18.111	3.889	69	16.444	2	13	6.444	19.222		3.778			95.889	64.333	18	42.889	3	12.444	7.444	3.889	5.444	25.444	0.667	2.889	8	18.778	9.222	8	10	15.444	3	40.889	26.778	2.556	1.222	0.889	8	3.667
23	1.222	20.778	2.778	13.556	3	37.222	34.222	2.333	7.556	12.222	8.667	27.444	9.111	9.333	23.333	8.889	17.556	5.778	7.333		1			30.667	33	21.667	20.222	20.667	35.556	19.111	24.111	5.667	42	1.667	13.444	12.556	10.889	7.556	23.667	14.778	23.556	45.444	32.889	10.778	0.667	26.667	89.778	1.111	2
18.556	8	12.778	13.778	0.667	13.667	0.556	17.111	15.333	24	10.444	8.889	1.889	6	6.778	25.556	17.222	20.222	2.111	13.889		14.444			4.333	0.778	0.889	10.667	29.556	0.778	8	7.778	41.444	13.889	29	4.778	11.444	2.556	12.222	17.889	11.556	23.556	36.444	2.889	26.556	13.778	43.444	9.444	11.111	21.333
12.111	7.556	2.778	25.778	19.667	9.556	11	15.333	38.111	21.222	27	21.222	23.889	4.889	3.444	9.667	11.111	2.556	5	12.556		0.556			28.444	24.556	31	14.333	32.556	16.889	1	15.556	21	46.222	0.556	8.111	3.556	29.667	11.556	14.444	7.556	23.778	0.556	2.667	13.222	4.667	3.333	1	8.889	18.222
19.667	1.333	0.889	10.222	3.889	24.444	4.333	7.889	15	2.444	8.778	1.333	2.444	8.444	7.889	19	17	17.333	10.333	3.333		0.556			0.889	14.889	12.333	2.333	27.556	4.333	4.889	1.667	30.778	60	0.778	18.889	5.333	12.444	1.667	6.889	9.667	1.889	2.333	4	0.889	1.111	31.667	4.889	19.111	0.556
7	7.111	5.556	15.667	3.444	15	16.889	1	8	0.556	47.778	3	1	3.444	11.333	36.778	9.778	27.556	4.778	7.889		1.667			11.889	79.667	2.667	31.778	9.444	23.778	25.667	29.778	15.333	5.444	50.667	8.333	20.556	8.111	4.111	8.667	3.222	8.111	12.333	3	44.444	14.222	42.778	3.667	0.778	18.111
16.222	1.444	2.111	2.444	2.667	30.222	5.111	10.778	15.778	4.667	21	17.556	25.556	7.778	13.333	34.889	1.556	36.667	23.556	28.667		0.778			27.333	34.222	2	43.444	15.667	38.444	0.778	18.556	7.333	13.444	0.556	8.556	22.667	8.778	2.778	13.556	3.444	4.333	20.889	1.111	21.778	3.111	9.778	6.111	8.889	7.111
6.222	2.667	23.333	7.333	10.778	27.111	4.444	0.778	12.333	12.778	5.333	3.333	6	11.333	0.556	14.333	15.444	9	11.111	5.444		3.222			34.444	5.778	18.778	14.667	2.333	19.333	12.222	65.889	8.889	33.333	14.556	6.667	29.778	7.333	3.889	49.444	2.667	26.556	4.222	6.778	12.778	8.889	44.667	20.444	5	10
19.333	2.333	3.889	9.444	2.333	19.778	12.111	13.222	15.889	12.111	0.889	0.667	8.444	8.667	11	19.333	2.778	5.222	1.667	11.556		6.667			15.111	7.111	0.667	2.556	0.667	28.111	38.778	42	8.667	2.111	44.889	21.111	20.889	0.889	23.889	7.556	1.889	48.444	9.333	1.667	27.778	1	0.667	2.667	11	4.444
13	0.556	12.111	10	20.556	14.222	15	13.333	13.222	7.222	59	2.111	9.889	5.667	1.444	9.111	6	14.111	10.889	13.222					28.111	16	45.556	6.222	2.889	3.222	4.222	18.333	7.444	21.222	44.889	17.333	8	4.111	4.333	14.556	4.667	11.111	1.333	19.111	1.111	15.667	8.667	1.222	2.444	17.444
6.444	10.778	4.889	14.333	7.556	33.222	12.333	26.778	12	17.889	26.889	7.778	8.667	4.222	11.556	19.222	37	2.667	5.333	14					4.889	20	5	27.667	14	16.444	1.778	78.333	6.778	8.556	1.444	2.778	37.111	9.333	4.222	44.556	7.889	9.889	8.222	3.889	9.667	7.556	23	1.556	1.667	26.778
9.333	9.111	4.333	17.222	4	17.444	28.556	7.333	6.111	5.778	17.444	62.444	17.222	16.889	6.444	18.889	10.444	25.556	12.111	13.889					9.778	13.556	11.333	1.778	1.556	30.111	16.889	21.222	19.667	12.222	32.111	6	5.222	0.667	10.556	1	38.111	15.111	20.333	17.667	1.667	14.333	34.778	8.556	8	0.889
6.111	3.556	10.222	6.444	15.111	1	19.778	4.556	8.778	21.667	5.778	3.111	4.222	13.778	3	25.111	16.667	20	2.444	11					20.444	11.889	2.111	17.778	3.889	23.444	2	23.111	6.444	29.889	10.111	8	9.444	15.111	5.222	11.111	6.778	18.444	1.333	1.778	22.444	36.889	17.111	83.111	1	13.556
5.778	12.556	23.333	21.222	3.222	5	7.333	2.111	17.667	4.333	13.444	5	11.222	20.556	3.111	18.444	20.111	19.889	20.889	8.778					0.667	0.778	19.556	33.778	9.222	20.111	19.222	11.556	3.333	8	7.333	2.222	17.778	5.222	3.556	2.778	2.889	3.556	45.333	21.444	12.667	2.556	26.889	15.444	0.889	14.333
8.556	18.333	16.111	10	18	22.111	16.556	24.333	15.222	2.556	55.778	5.556	7.778	13	8.556	25.333	15.111	18.333	21.444	21.111					55.111	19.667	1.111	30.333	18.778	11.556	12.222	15.556	1.556	24.556	28.556	30	16.667	9	16.889	8.111	15.889	12.111	0.667	2.556	19.333	67.889	3	8.222	5.333	1.889
6.778	9.778	8.333	9.556	23.222	13.667	3	10.222	20.444	1.333	19.889	3.444	8.889	2.889	3	10.889	22.667	26.111	7	15.667					3.444	24.222	2.111	9.556	5.333	12.556	4.778	42.333	23.778	14.111	2.667	12.333	20	7.333	11.333	7.444	0.556	7.667	1.111	1	23.444	1	12.889	13.444	1.889	14.444
40.667	1.556	84.889	37.111	2.111	10.333	12.444	3	21.889	8.111	32.444	26.667	11.111	17.778	7.333	15.667	12.778	3.111	12.667	4					12.667	7	11.889	1.444	3.556	7.889	5.111	39.444	1.111	25.111	5.222	30.889	2.222	7.889	11	0.667	3.556	23	0.778	3.444	19.333	7.222	13.667	21.889	21.778	12
63.667	5.778	5.556	9.333	11.889	16.556	12.222	17	13	14.556	11.333	2.111	5.778	5.444	19.333	24.667	18.111	17	11.556	23.222					2.222	34	12.667	13.667	13.333	12.111	11.222	22.333	6.778	20.333	4.111	8.222	5	5.333	12	12.333	22.889	18	3.111	41.556	19.222	17.889	11.667	20.333	2	1.333
9.778	9.889	18.778	23	10.778	10.889	33.889	5.889	11.333	5.556	17.333	22.444	15.222	13.667	5.667	29	7.111	39.111	5.111	16.778					3	9.667	17.333	1.889	58.778	1.222	1.556	4.889	3.667	40.556	1	9.333	7.556	10	54.111	21	3.556	27.333	15.333	25.556	14.778	1.333	38.778	10.667	0.667	0.667
7.333	13.444	3.444	5	1.889	7.222	1.889	22.889	10.222	8.889	4.778	12.778	26.111	6.444	1.333	2.111	2.444	17	6.556	13.333					1.556	31.333	6.444	3	11.889	1.333	6.222	67.111	0.556	1.222	26.667	5.222	6.889	31.556	9.222	14.778	14.111	3	35.667	2.556	1.889	9.778	8.222	1.444	2.444	44.778
16.556	5	5.667	8.222	10.444	32.333	8.111	33.222	13.778	13	5.889	17.111	6.333	14.778	15.556	46.222	13.333	21.444	15.889	25.333					5	23.667	11.333	2.333	11	19.889	1.444	10.111	25.778	7.556	3	1.111	14.556	10.444	2.556	8.444	27.556	4.333	18.889	1.889	8.556	8	19.778	2.556	6.444	1.778
41.111	1.222	8.778	10.111	2	6.444	18	5.333	9.111	11.111	5.222	10.222	3.111	11.111	31.556	19.333	12.778	52	3.222	7.333					7.222	36.444	22.889	38.667	24.222	12.556	21.222	2.111	26.667	59.111	3	1.667	1	13.556	1.556	6.444	3.556	2.333	19.667	27.111	6.111	22.667	9.667	5	0.889	1.667
38.889	20	9.333	15.111		10.444	13.889	0.556	12.111	10.444			5.667	12.333	6	15.222	5.222	16.778	26.222	11.556					2.556	1.667	9.111	4.667	11.889	30	1	6.667	12.111	20.556	1.333	15.778	5.333	9.667	1	17.333	31.667	21.889	2.444	4.111	23.444	1.667	5.111	0.667	1.222	2.778
0.556	6.778	17.778	14		12.556	19.444	11.667	11.444	35.778			30.111	5.556	2.556	2.778	3.333	3.444	2.556	6.667					2.333	1.778	1.778	41.556	27.444	8.444	0.889	17.333	17.222	28.667	2.333	14.222	15	14.556	17.222	24.333	2.667	4.444	1.222	7.667	34.556	18.889	16.333		18	13.333
11.889	1.667	28.222	17.667		15.111	24.778	10.111	6.667	5.444			1.222	7.333	7.444	10.778	2.222	16.444	16.889	11.667					0.556	0.556	6	2	10.333	3.333	8	1.444	0.778	32.222	2.556	8.556	6.222	11.556	1	46.667	6.778	20.889	2.778	0.889	4.889	0.778	3.111		9.889	21.556
10.333	1.889	6.111	23.667		15.222	0.778	1.778	25.222	25.778			12.556	10.889	4.556	4.778	3.667	19.111	12.444	3.778						2.333	5	51.222	5.667		2.111	12.333	12.444	33.222	12.889	2.778	20.889	9.889	3.222	24.556	30.111	17.556	51.556	2.667	4.889	5.556	52.333		0.667	1.889
34.778	4	4.222	38.333		9.222	11.889	10.667	7.111	7.667			1.556	0.778	35.667	25	11.333	11.333	13.444	10.667						16.444	23.111	57.444	10.222		4	11.778	9.889	14.778	23.111	5.444	28.111	5.333	10.556	5.444	3.556	1.444	28.778	44.111	24	4.778	8		5.667	8.556
17.111	11	12.556	3.222		6	20.889	8	4	20.111			7.111	0.556	20.333	38.333	2.778	2.222	3.889	3.889						2	4.222	6	4.111		1.333	88.889	32.222	28.556	12.333	10.667	13.444	10.222	6.333	45.111	1.667	1.556	2.667	5.444	18.556	2.222	2.111		5	25.222
41.333	17	36.778	0.889		14	2.667	23.444	4.778	8.556			17	10.889	3	13.889	9.667	22	21.111	11.444						17	4.444	27.778	2.222		1.222	36.222	7	11.556	30.444	11	10.667	5.333	0.778	3.333	20.444	27.667	2.111	5.111	4.444	2.889	0.778		1.556	3.667
23.111	0.889	2.222	26.111		13.222	5.667	12.667	16.222	21.889			1.889	0.778	7.444	45.333	10.778	8.222	5.667	4.778						30.444	15	20.778	5.778		8.556	1.222	2.778	19.667	1.556	0.889	32.778	10.222	6.889	11.444	33.333	43	8.667	0.778	2.333	19.889	12.444		0.778	39.111
1.111	13.667	15.667	0.556		6.778	3.222	3	5.556	8.889			2.556	3.556	28.778	5.778	21.667	6.333	13.111	10.889						10.889	18.556	6.444	15.778		1.667	42.667	7.778	42.222	7.222	4.222	16.889	30.556	4.667	6.889	18.889	2.889	0.889	5.778	1.444	1.111	45.667		2.222	22.444
2.333	1.667	17	9.778		6.222	26.444	11.556	12.667	21.778			5.222	0.667	4.111	2.778	12.444	3.556	7.667	0.889						6.444	1.222	25.333	10		21.222	4.778	8.667	8.778	23.556	5	5.889	23	0.556	14.111	18.778	2	18.667	0.889	9.778	0.667	1.889		1.111	17.778
5.778	0.667	8.556	18		12.889	30.444	13.444	3.111	3			1.222	1.444	8	10.889	12.889	13.222	5.778							13.222	20.889	6.667	17.333		3.556	11.333	8	37.444	8.889	11.333	18.889	9.222	5.556	2.333	17.444	5.556	54.111	28.667	11.444	7.444	18		0.778	35
1.889	8.667	56.889	8.333		17.889	8.667	21.778	21.667	9			5.889	3.556	17.111	18.333	11	27.667	3.111							16.222	4.333	18.111	4.444		20	56.778	33.667	25.889	14.333	13.333	14.667	8.444	8.667	12.889	31.889	1.444	1.667	3.444	23.667	12.667	22.556		6.444	9.889
2.333	35	5.556	24.889		17.556	18.556	11.556	13.111	6.222			72	2.111	2.778	6.222	5.111	10.667	4							20.111	2.111	2.444	0.889		26.889	19.111	15.111	9.778	36.222	8.667	17.667	1.222	29.778	10	7.222	0.889	4.778	2.667	5.222	13.111	24		0.778	1.778
23.778	2.778	16.222	8		15.222	4	6.333	10.333	13.778			1.333	5.444	8.889	10.222	22	8	13.778							14.667	17	4.889	8.444		5.444	32.222	0.889	10.556	0.778	9.333	4.778	14.778	18.333	30.444	12.222	1.111	1.111	4.889	2.778	7	18.556		12.222	8.333
23.222	2.444	13.222	14.556		4.889	17.222	14.111	24.556	0.556			23.778	23	6.444	3.111	6.222	1.333	2.889							17	6	23.778	16.556		3.333	37.778	28.667	19.444	0.556	6.333	16.222	28.111	4	39.778	53.111	4.333	7.556	6.667	13	1.778	9.444		1.333	3.667
4.444	27.444	1.111	20.111		17	5.111	2.222	23.667	4.556			0.778	7.556	0.667	1	5.667	19.889	6.556							17.778	39.889	33.778	1.667		30.778	65	0.778	48.667	49.778	4.444	26.889	21.778	21.778	14.111	2.111	12.556	29.333	77	2	4.333	1.889		1.444	29.667
13	9.778	9.778	22.333		6.778	21.556	16	1.222	29.556			2.556	3.111	0.556	24.667	11.111	8.333	6.444							9.889	38.667	21.778	13.667		17	2.778	41.778	4.667	14.444	6.667	7	4.556	24.667	1.667	13.444	4.333	2.778	4.889	2.667	16	0.778		4	14.111
15.778	30.667	10.667	13.556		15.667	49	1	2.333	18.556			4.667	4.889	35.444	18.333		32.889	3							19.667	10.444	7.556	1.667		5	21.444	0.556	21.111	20	15.889	48.778	14.222	1.667	30.556	15.444	6.222	2.111	12.556		2.556	7		14	12.222
38.667	17.889	17.222	13.889		10.778	2.444	3.444	17	4.222			10.111	2.889	4	6.778		25	14.111							17.778	25.778	15.778	17.111		4.222	28.111	21.556	2.333	1.333	19.222	13.111	12.667	6.333	18.222	2.222	0.778	20.778	8		21	3.444		4.111	8.111
41.222	6.444	20.667	19.333		27.222	1.556	0.667	3.667	0.667			20.333	11.333	19	2.778		9.889	0.667							9.556	19.333	5	0.778		1.556	1.778	24.333	35.556	26.222	10.333	12.667	1.889	6.667	17.889	15.444	13.889	2	10.111		20.333	0.667		6.889	2.111
8.222	13.111	9.778	1.556		17.556	33.556	9.778	20.889	13.444			13.111	8	17.222	13.889		10.111	3.889							5	0.556	17.889	14.778		19.889	28.333	50.111	33.556	21.889	11.444	7.444	27.667	11.889	28.778	29.222	7.333	8.667	2.778		22.222	34.889		6.667	24.444
4.222	13.778	10.111	17		8.333	14.556	5	27.111	12.222			2.333	3.222	21.556	0.667		6.667	5.333							7.667	8	13.556	1.556		12	65.111	6.222	6.778	3.444	15.222	33.111	4.111	42.444	9.222	40.556	1	38.222	8.667		28.556	7.667		0.556	1.556
	5.778	15.111	31		3.333	0.556	13.222	17.889	9			25.444	25	2.556	3.778		12.667	0.556							30.222	10	33.889	33.556		17.444	92.444	0.556	13.556	2.222	1.556	10.333	14	3.222	27.444	5.222	25.667	7.333	7.444		1.333	0.667		10.667	2.778
	1	10.111	15.556		23.778	22.889	16.222	20.444	3.889			6.667	21.778	14.222	2.333		11.444	7.111							21.444	48.667	40.778	0.556		6.222	67.222	19.778	51.333	6.889	17.778	23.667	1.556	11.333	1.111	8.778	1.111	9.778	2.333		3.333	14.444		1.556	18.556
	9.222	59.111	5.222		5.111	11.333	13.111	9.444	19			25.111	5.778	7.667	4.889		15	5.111							6.222	10.778	3.333	4.778		10.111	44.889	34.333	57	1.333	10.222	27.333	9.556	11.222	13.333	3.778	0.889	7.778	9.222		1.556	1.444		15.333	0.778
	12.222	5.667	5		13.444	0.556	10.889	9.556	2.111			3.444	4.444	12.333	17.889		5.333	10.333							12.889	8	8.889	7.444		3.889	26.667	10.111	36.222	9.222	20.556	6.333	15.778	5.444	3.889	39.333	10.889	14	39.556		3.778	9.556		1.889	2.111
	2.556	26.222	0.667		52.556	20.333	23.444	15	1.667			4.556	2.333	13.111	1.222		17.333	4.222							5.889	23.444	13.667	8.778		8.778	5.111	17.556	3	3.111	3.889	14	12.556	3.111	21	61.444	5	23	7		23.333	7.333		0.889	8.111
	20.333	26.444	12.667		6	4.778	12.222	6.889	18.333			4.889	14.778	12.556	15.333		15.778	7.222							11.667	4.111	61.667	17.778		1.667	66.222	9	14.556	2	12.667	2.333	4.556	9.778	17.556	0.667	12.778	23	53.111		67.778	19		1	1.778
	22.222	0.667	6.889		14	9.444	21.778	11.333	9.222			19	1.778	1.667			0.667	16.111							2	13.111	15.222	2.667		9.444	26.333	1.889	15.556	17	39	3.556	10.444	11.111	12.444	17.222	17.111	26.333	3.556		9.667	13.333		4.333	2.333
	0.556	45			1.222	32.667	38	23.667	9.222			7.222	7.333	15.889			25.111	2.222							2.778	17	6.778	5.444		7.444	86.222	2.889	7.222	55.778	8.667	4.667	11.111	14.333	11.667	19.444	2.222	2.111	6.222		8.889	17		4.667	15.111
	6	1.222			3.333	21.667	11.556	12	5.556			7.556	4.444	4.333			10.667	13.556							11.444	25.444	13.889	7.444		7.556	5	8.778	22.333	1.222	7.444	7.667	14.778	11.778	11.222	1.889	2.222	4.556	5		1	0.667		1.333	4.333
	19.778	15.333			30.222	14.333	12.222	9.444	20.778			0.556	4.222	14.444			11.222	1.889							31.111	10.889	24.111	1.222		17.667	19.111	24.667	56.667	4.667	17.889	20.333	2.667	3.444	13.889	1.222	10.222	8	85.556		9.889	17.444		4.556	14.444
	3.333	13.333			0.889	12.111	18.778	18.778	16.667			7.889	12.556	5.556			4.444	2.778							5	19.111	30.333	38.222		45.222	28.667	7.222	7.222	7.667	6	14.667	4.889	19.333		28.444		26.333	14.333		11.889	0.889		17	1.333
	0.889	6			8.111	14.667	27.111	6.222	11.222			7	33.444	17			8	9.556							2	16.333	34.556	7.222		0.778	10.778	5.111	14.667	21.333	27	23.889	15	9.667		2.889		63.667	9		5	6.667		1.556	26.556
	25	10			13.778	16.444	24.778	8.667	8.667			6.778	16.778	6.778			21.222	10.333							2.333	4.222	35.222	12.667		1.889	6.778	1.778	27.667	2.333	15.222	24.889	22.667	0.556		29		51.556	24.111		9.889	2.333		3	19.444
	6.111	4.667			3.778	16.889	16.889	19.556	16.222			1.889	8.222	17.556			12.556								2.667	24.444	8	9.222		15.778	1.556	9	31.778	4.333	12.111	2.111	9.222	14		15.222		23.333	7.333		20	1.111		13.778	9.333
	16.444	5.333			0.667	24.444	6.778	0.556	34.333			2.667	14.889	1.778			27.889								1.222	7.778	6.333	0.667		22.889	37.667	2.444	40.889	52	7.444	10	4.556	10.444		23.333		67	1.778		15.111	0.667		14.556	0.556
	0.667	5.667			1.444	44.778	1.444	10	10.111			10	16.889	0.667			3.333								1.333	2.667	14.111	9.556		0.778	1.667	37.889	52	12.333	1.222	17.556	25.556	12.667		7.444		1.333	9.444		2.444			28.111	2.444
	7	9.333			2.222	19.333	12.111	3.556	13.111			3.667	3	40.778			1.111								7.111	35	9.667	14.556		14.111	32.222	3.778	26.444	19.556	3.222	15.778	19.667	2.667		15.667		11	0.889		15			2	23.889
	2.889	0.778			13.111	0.556	6.444	10.778	1.222			1	11.333	7.556												38.778	14.667	1.778		18.556	25.333	6.222	37.111	14.333	6.444	6.556	8.667	0.556		2.333		27	2		21.444			15	1.667
	12.111	14.111			16.333	15.111	10.444	4.556	20.778			5.222	18.444	0.667												4.333	26	2		9.111	0.556	3.222	4.889	4.444	7	10.778	7	2.889		13.556		23.333	39.111		6.444			40.556	6.333
	2.889	4			11.778	5		3.556	8.667			1.333	17.222	3.333												20.444	6.444	13.556		22.333	0.667	32.444	10.778	14	8.778	3.778	10.667	1.889		6.889		7.667	3		7.889			2.333	1
	18.889	1.111			10.889	12.222		2.111	8.444			1.333	1	9.333												14.111	10.333	38.333		0.778	17.444	18.556	5	14.778	5.111	8	1.222	2.222		4.222		1.444	2.111		5.889			10	3.889
	1.778	22.222			8.778	8.111		6.333	17.333			3.556	7.333	8.556												2.333	15.444	9.222		45.556	59.667	21.667	29.889	31	7.889	4.333	2.111	2.889		38.889		1.778	5.222		9.111			0.889	8.222
	15.111	2.667			31.667	10.667			0.667			20	19.333	3												10.778	12.556	6.444		0.556	14.333	2.778	7.444	9.111	11	27.667	6.778	5.222		6.889		56.222	40.444		21.889			5	1.778
	0.778	15.111			1	0.556			6.222			8.333	12	28.667												13.444	12	17.778		5	38.333	2.667	64.222	14.889	4.778	3.222	1.667	6.222		11.667		57.556	3.444		20.556			43.778	15.444
	26.889	28.222			7.111	19.111			2			16.667	5.333	11.111												8.778	7.444	17.889		44	13.556	11	60.333	5.333	39.667	35.222	11.222	11.222		4.667		0.778	32.111		15.889			3.889	4.667
	5.556	0.889			22.333	16			14.444			2.778	17.667	32.222												16.556	59.667	9.444		37.778	19.667	12.667	1.889	2	18.444	6.889	11.667	4.222		16.444		4.667	1.222		43.222			12.556	5.111
	10.556	25.556			27	5.778			27.778			1.667	17.444	6.889												5	8.444	43.889		1	44.556	2	35.556	10.444	5.444	6.222	3.111	19		0.778		2.889	17.111		5.667			3.222	7.556
	0.889	16			25.889	6.889			36			1.667	38.333	1												12.556	13.444	1.444		8.778	16.333	4.222	15.222	4.889	11.444	6.556	1.111	4.667		17.667		3.667	27.444		2			4.444	9
	30.889	31.889			14.778	22.333			20.556			34.556	39	6.333												17.889	10.444	1.444		3	74	21.111	32.111	23.778	5.778	2	5.444	14.556		18.556		44.556	10.889		4.556			2.444	13.889
	15.444	3.667			10.111	13			13.667			3.778	4	3.778												1.111	11.111	5.778		11.333	41.333	2.556	15.333	3.889	5.333	7.667	11.222	1.778		3.444		11.556	23.222		9.556			3.556
	15.778	13.333			17.222	32.222			10.667			3.333	20	1												3.111	13.111	6.778		21.111	6.111	9	1.444	6.778	5.333	27.333	2.778	2.111		3		1.222	62.333		3.444			13.444
	16.222	7.778			21.222	13			16.444			5.111	11.333	1.556													12.889	2.556		6.111	33.889	7.222	1.222	30.889	5	2.444	2	31.333		91		16.111	30.778		21.333			5.889
	14.333	36.889			11.556	21.222			11.556			10.556	23.111	1													3.333	4.333		27.333	4.667	3.222	54.778	24.778	13.889	1	21.222	11.111		10.222		0.556	32		9.333			26.222
	23.556	6.778			6.778	29			11.778			1.667	19.667	3.333													3.667	24.444		16.889	87.556	5.444	5.667	55.778	12.333	1.333	0.778	17.444		5.111		13.778	23		8.222			2.333
	6.222	11.556			12.111	30.556			8.667			23.667	10.444	6.444													41.444	41.444		21.667	48.556	1.556	0.556	18.889	14.333	5.889	6.778	2.111		25.889		7.778	2.222		11.889			13.667
	0.889	12.111			15.333	5.889			1			1.444	48.889	2.778													7.778	24		13.667	33.111	38.667	14.111	49.222	10.444	10.222	8.222	9.111		2.889		40.778	29.667		5.222			4.778
		1.889			6	19			10			12.333	10.333														27.556	34.778		20.667	2.111	8.667	0.556	2.556	4.556	12.556	1.778	1.667		23.222		18.111	5.889		14.778			0.556
		8.333			20.778	20.222			26.222			0.556	15.333														23.444	4.444		23.444	0.556	16.333	14.556	0.667	8.333	20.333		1.556		0.667		21.111	1.556		19.111			3.778
		10.556			11.444	8.889			4.889			1	44.889														10	27.778		25.222	6.444	3	1.111	7.333	11	3.444		16.444		2.667		71.556	2.444		4.111			3.222
		43.111			24.444	1.778			11.667			16.889	18.333														8.556	30.222		3.111	28.333	1.222	17.222	15.222	5.222	16.778		6		5.333		1.778	16.667		31.111			10.333
		3			1.222	11.444			5.667			13.111	33.111														12	5.667		5	28.333	17	3.667	3.333	3.111	4.778		8.778		12.667		9	1.333		27.556			2.222
		10.444			13	13.667			19.556			1	32.222														12.222	16.778		18.111	51	12.667	1.111	14.222	24.111	0.667		1.222		2.111		7.222	7.556		5.444			13.111
		11.778			13.667	23.556			3			5.222	16.778														38.889	36.222		5.889	1.889	10	4.889	21.778	13	7.444		7.778		4		1.222	0.556		3.556			3.667
		1			3.889	23.444			2.667			26.222	8.667														28.556	31.444		7.556	15	47	1.889	0.667	10.444	9.333		10.778		18.556		10.444	8.556		23.667			1.778
		13			2.222	25.111			12			1.444	23															23.556		1	39.111	1.556	0.778	5.444	10	1.889		8.333		8.111		17.222	9.111		2.778			0.778
		24.333			6.111	21			9.444			4.778	9.222															24.667		18.778	2.333	28	4.667	4.444	19	4.111		5.667		12.111		41.778	5.444		13.111			10.556
		30.333			33.778	8.444			1.333			3.667	10.556															11.889		27.333	10.556	7.889	10.778	25.889	1.333	14.778		7.667		4.778		1.222	2.778		2.333			10.667
		10.778			6.222	1.111			0.889			14.222	2															22.778		2.889	3.222	11.444	6.556	5.556	0.556	8.667		7		1.889		2.889	8.333		11.444			15.556
		20.222			13.444				8.556			14.667	10.778															25.444		2	1.889	11.333	7.778	5.444	5.333	5.889		19		21.222		12.444	5.778		5			31.111
		9.222			18.778				12.778			3.333	10.222															19.111		4.333	2.889	1.333	21	1	1.556	1.444		9.111		18.222		43.222	7.444		2.556			47.889
					12				5			1.222	50															9.111		8.333		2.778	22.778	59.667	2.333	6.556		4.111		4.444		1.556	15.222		10.444			21.444
					9				11.444			13.778	4															19.889		10.444		5.778	2.444	0.889	40.556	25.333		8.889		8.222		8.556	5.778		3.333			11.667
					16				2.889			3.889	26.333															11.667		24.222		2.778	32.111	0.667	41	16.778		5.333		0.556			22.667		3.111			9.444
					2.444				1			2.556	37															1.333		21		8.444	1.333	27.667	4.111	8.111		8		9.444			2.111		11.778			6.556
					10.111							1.222	4.111															8		1.111		11.111	2.111	20.889	12.667	10.444		11.667		2.333			1.444		8.556			1.667
					11.444							6.111	22.889															11.222		6.556		22.778	16	4.778	8.556	19.444		6.111		5.111			16.778		4.667			13.111
					11.444							22.222	5.778															9.222		16.222		5.111	12.889	3.778	10	1.444		12.556		9.333					12.667			0.667
					19.556							2.556	19.111															40.333		9.444		2.889	6.444	2.556	10.556	2.667				14					11.111			2.444
					5.556							8.111	20															18.222		23.111		3.111	29.222	48.778	6.333	14				13.444					0.556			4.778
					11.111							10.889	1															6.667		1.667		53.556	6.444	22.111	13.444	1.444				12					3.222			9.556
												1.556	8.889															7.778		3.667		1.444	7.333	24.889	9.556	0.556				3.556					2			25.667
												4.333	9.333															16.111		31.778		12.111	1.778	2.778	1.556	21.889												20.111
												2.667	11.556															12.444		5.778		2.333	9.111	20.889	8.889	7.222												1.222
												3.444	25.111															10.111		1.111		8.111	1.889	9	5.667	5.333												5.556
												19.222	5.111															9.333		0.778		3.111	2.111	0.556	0.556	14.111												10.111
Kruskal-Wallis test												17.111	21.556															9.667		37.111		1.333	19.889	15	9.889	12.333												3.556
												3.444	27.111															8.889		5.444		16.556	8.667	54.778	70.333	10.889												3.556
	Mean rank 1	Mean rank 2	Mean rank diff,	Adjusted P Value								5.889	12.222															25.333		2.444		1.333	28	2.556	1.444	28.556												9.222
control vs. Patsas RNAi	6039	5510	528.4	<0,0001								9.333	17.444															12.111		6		28.444	7.778	2.444	3.778	0.556												0.556
control vs. Hip14 RNAi	6039	4970	1068	<0,0001								4.667	8.111															5.556		6.667		5	0.889	4.111	5.889	18.111												16.667
												25.111	14.111															36.556		3.889		8.556	0.556	26.222	0.556	14												10
												0.778	9.778															14.778		2.778		6.333	4	12.333	7.444	3.556
												1.444	21.333															12.222		9.667		3.778	0.556	21.556	14.444	12.556
												2	17.667															16.111		7.111		2.444	14.222	19.667	16.889	9.444
												1.778	3.667															13.667		9.778		36.778	5.556	13.111	6.889	8.222
												1.667																49.556		13		2	3.778	12	7.889	24.333
																												3.222		4.333		27	20.111	3	14.778	19.889
																												12.667		2.667		4	3.778	0.556	3	0.667
																												11.222		17.222		4.222	0.556	8.889	10.222	0.889
																												13.556		1.222		2	0.778	5.667	15	16.444
																												10.333		3.667		3.778	18.222	4	16.556	3.111
																												33.778		0.667		7.222	2.778	2	2.111	10.333
																												8.111		4.333		1.444	0.667	2.667	3.667	13.889
																												8.667		49.111		20	1	18.333	3.111	2.778
																												1.778		39.667		2.444	0.778	11	5.111	5.556
																												16.889		3.444		6.444	11.444	2.111	7.111	3.111
																												13.222		4		12.222	2.556	40.778	5	2.444
																												21.111		12.333		0.667	0.667	0.667	9	14.111
																												9		3.111		8.222	2.778	11.556	11.667	2.556
																												8.667		1.556		3.889	1.556	6.667	9.667	15.667
																												2.889		2.556		4.444		78.222	11.667	4.333
																												16		4.556		10.444		2.111	8.111	11.333
																												21.333		3.333		2		2	3.556	21.444
																												13.444		17.111		1.111		3.111	27.333	21.889
																												2.111		1.333		0.556		2	0.778	1.778
																												32.222		1.889		4.333		7.222	7.111	1.111
																												10.444		8.889		4.222		1.222	2.111	22.889
																												23.556		0.778		1.889		33.667	4.111	12.333
																												32.778		2.222		16.444		9.667	2.667	12.333
																												1.333		7.889		15.333		1.444	12.222	5.444
																												1.556		6.222		32.333		0.778	2.333	4
																												18.556		31		1		16.556	10	9.444
																												12.889		5.333		1.667		1.111	12.889	3.667
																												9.889		17		5.333		0.556	32.222	10.889
																												2		26.444		30.111		5.556	15.889	19
																														7.889		1.111		2.556	0.556	19.333
																														23.333		3		3.222	4.333	21.111
																														10.111		46.111		21.778	2.111	6.111
																														7.222		1.778		12.333	17.778	8
																														20.333		29.111		36.667	0.556	4.667
																														8.778		12		0.889	31.444	2.222
																														11.444		1.222		34.778	0.778	2.444
																														29.111		0.556		2.778	13.889	10.889
																														19.333		15.778		0.667	8.444	4.556
																														15.778		2.778		31.889	9.889	18.444
																														2.333		13.889		14.778	5.444	11.667
																														0.889		1			12.778	11.111
																														23.889		4.333			9.778	0.889
																														1.222		1			5.222	4
																														4.444		2.222			5.889	1.889
																														20.444		2.778			10.333	3.444
																														35.444		17.778			7.889	1.444
																														1.333		3.444			11.778	2.556
																														2.222		6.222			37.222	13.444
																														34.889		2.667			14.667	11.556
																														13		1.222			11.889	1.111
																														21.778		1.778			5.222	0.667
																														12.111		2.222			29.889
																														2.444		3.444			6.778
																														7.667		28.333			2.222
																														2.556		3.889			4.444
																														4.778		11.111			7
																														22.778		15.222			13.444
																														10.444		22.667			12
																														22		26.222			1.667
																														13.778		1.222			9.444
																														3		15.778			11
																														1.444		25.444
																														2.889		6.778
																														2.556		11.889
																														0.556		32
																														17.111		7.222
																														21.778		27.889
																														31		9.667
																														0.667		20.778
																														2.222		1.889
																														19.889
																														25.444
																														8.556
																														20.111
																														3.889
																														0.556
																														19.556
																														25.111
																														15.889
																														6.333
																														35.778
																														5.667
																														19.778
																														2.556
																														17.556
																														5
																														45.333
																														1
																														2.444
																														22.222
																														0.778
																														8.889
																														8.667
																														13
																														6.556
																														13.667
																														3.444
																														5.667
																														3.667
																														6.778
																														16.667
																														26.444
																														4.444
																														1.556
																														16.889
																														6.556
																														1.222
																														4.778
																														2.444
																														6.333
																														13.222
																														47
																														25.222
																														6
																														2.556
																														30.667
																														10.444
																														1.222
																														29.444
																														21.222
																														3.667
																														1.667
																														1.111
																														17
																														7.778
																														10.667
																														5
																														3.778
																														8.556
																														8.556
																														0.778
																														7.111
																														14.778
																														12.778
																														24.333
																														6.556
																														8.333
																														3.333
																														2.444
																														4.333
																														9.667
																														24.556
																														1.333
																														7.556
																														2
																														1.333
																														42.667
																														14.889
																														25.444
																														28.444
																														19.778
																														18.444
																														4
																														3.333
																														6.222
																														26.667
																														9.444
																														11.444
																														12.778
																														24.556
																														8.556
																														8.778
																														19.889
																														8
																														8
																														15
																														2.222
																														11.556
[truncated: 27 more columns]

## Sheet: Fig1J
SG number
	control					Patsas RNAi					Hip14 RNAi
	A1	A2	A3	A4	A5	A1	A2	A3	A4	A5	A1	A2	A3	A4	A5	A:larva	c:cell
c1	99	159	77	105	50	116	343	236	160	160	193	72	256	174	70
c2	135	147	77	94	64	130	149	226	109	114	227	65	379	123	69
c3	149	118	175	116	43	143	245	136	151	78	109	42	126	212	72
c4	106	121	174	112	43	204	189	156	155	170	131	86	525	193	104
c5	77	153	135	87	80	80	215	109	94	128	146	55	465	224	63
mean Nr	113.2	139.6	127.6	102.8	56	134.6	228.2	172.6	133.8	130	161.2	64	350.2	185.2	75.6
ANOVA
	Mean 1	Mean 2	Mean Diff,	Adjusted P Value
control vs. Patsas RNAi	107.8	159.8	-52	0.4472
control vs. Hip14 RNAi	107.8	167.2	-59.4	0.362

## Sheet: Fig1K
SG numbers (total and PI3P+)
	control						Patsas RNAi						Hip14 RNAi
	A1		A2		A3		A1		A2		A3		A1		A2		A3		A: larva	c:cell
	total SG#	PI3P+ SG#	total SG#	PI3P+ SG#	total SG#	PI3P+ SG#	total SG#	PI3P+ SG#	total SG#	PI3P+ SG#	total SG#	PI3P+ SG#	total SG#	PI3P+ SG#	total SG#	PI3P+ SG#	total SG#	PI3P+ SG#
c1	21	8	27	5	69	26	33	2	37	1	25	5	67	1	67	9	50	3
c2	31	7	23	6	69	27	32	8	104	1	35	6	60	2	35	4	61	8
c3	53	5	21	3	39	4	60	11	73	2	29	1	64	9	40	2	69	7
PI3P+ SGs (%)
	control						Patsas RNAi						Hip14 RNAi
	A1		A2		A3		A1		A2		A3		A1		A2		A3		A: larva	c:cell
c1		38.0952		18.5185		37.6812		6.06061		2.7027		20		1.49254		13.4328		6
c2		22.5806		26.087		39.1304		25		0.961538		17.1429		3.33333		11.4286		13.1148
c3		9.43396		14.2857		10.2564		18.3333		2.73973		3.44828		14.0625		5		10.1449
ANOVA
	Mean 1	Mean 2	Mean Diff,	Adjusted P Value
control vs. Patsas RNAi	24.01	10.71	13.3	0.0097
control vs. Hip14 RNAi	24.01	8.668	15.34	0.0031

## Sheet: Fig2E
SG numbers (total and Arl8+)
	control						Patsas RNAi						Hip14 RNAi						Patsas RNAi; Hip14 RNAi
	A1		A2		A3		A1		A2		A3		A1		A2		A3		A1		A2		A3		A: larva	c:cell
	total SG#	A8+ SG#	total SG#	A8+ SG#	total SG#	A8+ SG#	total SG#	A8+ SG#	total SG#	A8+ SG#	total SG#	A8+ SG#	total SG#	A8+ SG#	total SG#	A8+ SG#	total SG#	A8+ SG#	total SG#	A8+ SG#	total SG#	A8+ SG#	total SG#	A8+ SG#
c1	34	20	45	15	20	5	131	0	218	4	31	0	55	0	149	2	73	3	107	3	132	3	95	5
c2	28	21	56	9	99	6	189	2	252	2	49	4	111	1	175	1	38	2	85	5	81	2	130	6
c3	37	31	28	8	48	4	77	1	152	2	63	0	126	2	176	2	68	6	71	2	84	2	89	4
Arl8+ SGs (%)
	control						Patsas RNAi						Hip14 RNAi						Patsas RNAi; Hip14 RNAi
	A1		A2		A3		A1		A2		A3		A1		A2		A3		A1		A2		A3		A: larva	c:cell
c1		58.8235		33.3333		25		0		1.83486		0		0		1.34228		4.10959		2.80374		2.27273		5.26316
c2		75		16.0714		6.06061		1.0582		0.793651		8.16327		0.900901		0.571429		5.26316		5.88235		2.46914		4.61538
c3		83.7838		28.5714		8.33333		1.2987		1.31579		0		1.5873		1.13636		8.82353		2.8169		2.38095		4.49438
Kruskal-Wallis test
	Mean rank 1	Mean rank 2	Mean rank diff,	Adjusted P Value
control vs. Patsas RNAi	31.67	9.278	22.39	<0,0001
control vs. Hip14 RNAi	31.67	13.44	18.22	0.0007
control vs. Patsas RNAi; Hip14 RNAi	31.67	19.61	12.06	0.0454

## Sheet: Fig2F
secretory granule sizes (μm2)
control															Patsas RNAi															Hip14 RNAi															Patsas RNAi; Hip14 RNAi
A1					A2					A3					A1					A2					A3					A1					A2					A3					A1
c1	c2	c3	c4	c5	c1	c2	c3	c4	c5	c1	c2	c3	c4	c5	c1	c2	c3	c4	c5	c1	c2	c3	c4	c5	c1	c2	c3	c4	c5	c1	c2	c3	c4	c5	c1	c2	c3	c4	c5	c1	c2	c3	c4	c5	c1	c2	c3	c4	c5
6.111	1.917	14.167	41.083	0.583	7.667	39.444	13.556	18.333	17.444	17.444	17.111	20.667	5.111	7.444	12.111	10.111	7	2.111	5.889	0.556	5.222	14.667	12.778	3	10.444	14.333	17.889	9.444	37.556	2.083	10.306	7.472	0.75	8	8.222	32.556	6.111	3.889	4.778	5	8.667	3.444	16.444	0.556	2.556	6	5.444	14.778	0.889
9.5	3.306	2.056	23.389	1.111	40.889	78.667	2.778	0.889	18	9.667	6.111	3.778	17	6.111	8.778	30	0.556	4.444	10.333	13.444	3.222	1.444	1.556	10.556	1.222	3.556	8.889	2.222	1.333	3.361	20.778	8.861	1.861	1.444	22.778	13.222	2.667	13.333	4.333	18.667	4.111	6.667	2.556	2.667	11.889	10.889	1.889	18.778	2.111
2.889	32.111	8.611	0.583	1.917	35	2.667	5.111	9.111	16.333	5.556	19.444	21.778	21.333	15.556	11.222	5.222	7	23.778	17.222	9.889	2.111	16.556	16.556	4.111	6	20.444	6.222	8	15	6.194	5.111	1.528	16.472	1.472	1	31.556	3.444	3.889	5.556	10.667	1	2.333	27.444	2	12.111	7.778	6.222	14.111	12.333
8.778	1.056	14.694	2.528	2.278	39.778	9.556	2.889	1	40.778	16.778	33.111	9.889	10.778	20.667	28.556	28	1.556	5	25.889	11	3.556	1.667	4.889	2.889	0.667	16.889	26.222	4.889	15.778	4.611	2.167	0.5	3.389	5.25	4.556	9.111	12.333	7.889	5.222	4.778	0.889	6.333	14.222	2.556	6.889	22.444	5.556	13	0.778
0.944	10.639	6.944	0.583	0.778	26.556	0.556	3.667	18	13.222	12.444	0.556	7.667	2.667	15.667	9.111	8.222	8.333	0.667	9.222	1.556	7.444	8.778	11.111	5.111	4.333	3.889	4	11.333	0.556	5.139	1.556	1.778	0.722	3.972	27.667	14.667	1.778	2.444	17.444	5.222	6.222	15.778	12.111	7.778	4.333	13.222	16.889	1.889	17.222
3.417	7.833	2.861	1.389	1	18.333	4.222	3	8.778	18.222	14.889	13.111	5.111	12.889	0.556	9.556	7.667	5.889	17.556	8.889	12.667	1.778	14.556	13	3.333	4.778	13.444	14.889	2.667	16	3.806	2.028	1.389	4	2.417	10.889	15.556	6	11.222	40.444	10.667	10.444	1.111	17.111	0.556	5.667	6.111	1	1.444	2.889
2.083	4	1.056	3.111	55.722	31.333	32.889	2.556	17.556	24.444	3.556	31.333	20	3	22.111	6.111	8.111	5.444	10.556	13.111	0.889	2	27.667	5.111	1.444	4.778	7.333	9.111	27.333	6.333	3.389	1.972	4.083	7.667	0.667	29.444	20.222	3.889	17.444	8.444	3.556	6.444	1	1.333	1	22.778	24.889	6	1.444	6.778
5.389	43.25	5.306	21.194	1.167	23.778	39	14.111	10.444	14.444	19.556	9.444	20.111	5.111	10.667	15	1.222	3.444	18.667	8.222	18.556	1.333	58	0.667	0.556	20.889	7.556	1.556	3	1.778	1.667	13.139	8.75	3.972	7.611	29.667	20.444	1.778	5.222	5.222	4.667	28.778	10.667	5.889	3.778	13.222	8.556	6.333	1.778	6.556
4.917	1.556	4.861	1.028	0.972	49.333	7.111	5.111	14.667	11.111	14.222	28.333	21.444	7.333	16.222	1.333	7	13.556	11.111	9.778	13.333	8.778	2.556	2.333	8.889	18.111	5.778	26.111	12.111	24.889	4.028	2.444	11.361	1.111	0.528	2.889	20.222	21.778	7.667	9.889	8.444	3.667	1.667	11.889	3.444	13.667	4.444	7	1.222	5.222
2.806	1.556	3.833	0.639	3.417	33.111	43.556	25.333	10.778	27.444	13.444	14.778	8.111	45.111	3.889	2.778	6	5.444	7.333	4.444	22.333	12.333	21.333	6.444	5.889	3.778	3.556	1.222	1.889	2.111	0.583	2.833	2.611	1.167	8.972	8.889	25.667	12.667	6.333	13.556	4.889	12.778	8.111	6	13.778	6.333	9.778	9.111	0.778	1.556
3.583	0.556	7.167	16.583	4.083	19.222	27.889	28.444	0.556	20	0.667	15.111	25.111	1.444	31.667	3.667	17.778	13.333	7.222	32.889	10.444	15.222	9	25.667	2.778	2.667	0.556	12.222	13.778	4.556	13.028	9.833	0.833	0.583	0.611	37.111	8.111	7.889	1.889	2.111	6.111	9.222	3.889	18.444	6	4.111	6.444	18.667	19.667	1.444
1.167	2.306	1.25	5.389	4.278	0.667	1.556	1.222	12	1.444	8.444	35.333	4	29.222	33.667	15	39.333	11.556	7.111	14.667	13.111	6.556	6.889	4.222	0.889	6.667	4.111	1.222	19.333	14.667	7	0.528	8.028	2.444	0.583	21.111	2.889	3.222	12	4.667	7.778	6.444	1.889	1	1.889	0.667	8.889	10.889	1.667	0.778
0.667	15.361	0.833	4.472	35.667	19.333	24.778	0.778	18	4.667	2.444	7.222	8.667	15.556	45.444	6.778	16.778	5	25.444	13	5.889	0.667	6	5.889	1.333	5	12.556	11.778	17.222	1.111	1	7.861	10.778	2.611	7.028	8.556	9.222	6.222	8.333	28.556	5.444	8.556	12	14.444	1.556	10.444	10.444	18.889	8.556	26.444
34.056	0.611	1.056	1.639	1.194	15.222	39.889	22.667	39.778	1.778	4.667	43.111	26.889	6.889	1.889	12.556	6.333	5.444	2.556	4.889	19.222	3.889	15.778	11.444	1.111	0.667	1.333	13.889	0.778	12.444	1.389	2.083	11.639	3.389	0.861	9.333	7.556	11.667	8.889	51.778	6.667	10.778	9.444	16.556	5	16.111	4.556	9.111	11.667	21.333
1	3.833	0.556	14.556	0.528	26.778	6.444	7.556	23.111	16.889	7.444	28.222	23.889	38.667	35	17	14.889	0.667	1.111	13.333	0.778	7.444	2.333	4.111	0.556	2.333	2.778	11.778	12.222	15.333	4.528	9.306	1.472	0.556	2.583	2.667	8.333	3.333	5.556	25.556	19.778	17.333	2.222	4	13.889	10.333	8.556	9.667	0.778	14.444
3.528	1.556	0.778	1.194	2.278	1.333	5.667	38.111	6.111	1	3	52.667	18.111	23.667	11.667	12.556	8.778	1.556	25.556	2.889	70.111	4	19.667	6.333	9.111	26.444	1.111	12.222	18.333	8.444	1	0.639	10.972	0.722	8.583	9.111	21.444	11.889	31.444	10.333	51.333	26.333	9	15.778	10.667	3.111	3.111	8.667	2.333	17.222
1.556	5.778	0.75	0.972	6.028	13.778	26.556	35.111	43.556	14.111	2.333	16.444	11.444	14.111	61.444	16.778	7.111	17.556	10.667	13.222	9.444	6	12.667	8.444	0.667	2.444	15	12.111	35	23.889	0.694	1.528	7.75	12.278	3.139	23.444	4.111	3.667	15.111	14.222	3.222	5.111	0.667	6	10	15.778	1.444	15.111	1.444	1.556
10.194	0.639	18.5	16.833	0.861	10.111	0.778	42	18.889	32.222	5.111	11.556	15.778	1.111	63.444	4.556	7.444	17.111	6.444	16	10.556	3	8.889	3.667	2.556	12.222	11	1	16.778	8	1.583	6.444	0.556	1.861	2.778	13.222	11.111	3.333	4	8.111	39.556	4	3.889	1.222	1.111	3.444	1	1.333	2.111	0.667
9.194	0.639	6.694	1.306	32.917	14.556	5.111	16.667	1.667	4.444	3.333	27.556	20.889	13.111	48	4.778	26.333	0.667	12	12.667	25.333	11.556	4.889	4.333	19.111	4	2.889	16.778	7.889	3.111	6.25	2.417	3.5	0.889	0.778	5.778	5.556	6.222	15.556	10.667	2.222	9	14.667	7.556	12.889	13.333	10.333	11.222	1	1.778
5.611	0.667	36.472	0.75	1.806	52.778	11.333	14.333	31.222	21	17.222	15.333	2.889	16	2.778	3.778	10.444	2.444	24.556	23.889	1	0.556	10	3.444	16	2	33.222	2.333	0.778	14.889	2.389	1.889	5.639	1.639	8.806	20.556	31.556	5.778	3.333	5.778	2.333	4	12	7.889	16	1.111	3.222	3.222	1.111	12.333
1.972	1.944	0.583	1.861	0.611	7.111	3.556	54.111	29.444	1.222	3.111	39.667	16.556	7.556	23.333	26.556	18	9.778	4.667	8.333	1.778	5.333	29.667	4.889	2.333	2.444	1.889	6	11.556	8.667	5.222	8.417	5.472	2.361	1.806	20.444	9.333	12.222	7.556	8.222	5.667	18.667	3.667	7.889	27.333	11	14.333	7.111	8.333	2.222
1.056	0.611	29.75	0.583	2.583	6	20.111	3.333	13.556	10.333	3.778	21.111	3.778	36.889	14.556	0.556	11	2.444	20	2.444	5.667	5.333	6.222	9.111	0.889	13.667	0.667	12.222	4.333	17.111	5.111	9.222	5.417	1.278	1.917	19.111	41.556	3.889	1.556	31.222	1.111	11.444	1.556	8.889	5.556	9.556	2.333	16.333	5.556	9.889
1.306	2.194	13.139	1.417	13.861	0.556	13.222	27.333	9.667	28.444	10.778	15.111	15.778	17.778	15.111	0.556	14	11.556	14.556	2.556	23	4.889	1.111	2.667	8.667	0.889	9.667	11.556	5.778	1	1.361	1.028	2.972	1.806	6.444	25	5.667	9.333	12.111	4.333	1.667	17.333	2.889	2.778	6.889	2.222	7.889	10.111	2.333	2.889
2.528	1.167	28.917	34.861	0.972	25.222	2.778	12	9.111	16.111	10.556	11.889	12.444	7.222	19.111	3.333	6.556	23.111	4.222	7.667	4.111	3.889	4.111	7.333	6.667	7.889	1.778	8.222	10.222	17.778	3.778	0.5	9.444	2.444	1.972	29.444	14.667	12.333	24	8	12.889	7.111	2.667	11.222	0.889	4.111	1.667	5.667	10.778	12.111
1.111		9.833	1.611	10.306	18.444	18.222	28.333	30.444	1.111	1.222	17.333	6.667	26.667	48.444	6.556	17.333	10.444	9.889	4.556	9.778	4.889	3.444	2.556	28.111	4.667	1.222	5.667	14.444	3.889	5.972	3.667	18.056	7.556	1.583	9.889	20.111	12.778	11.667	32.889	3.333	2.444	6.222	10.667	7.667	1	11.667	11.333	1.333	14
1.639		28.722	1.333	11.833	8.333	12.111	21.778	15	2.111	9.667	14.111	14.333	12.222	20.111	6.778	6.444	14.444	10.778	10.444	1.222	1.333	5.889	17.667	6	11.778	9.667	14.333	28.889	4.556	6.556	5.25	2.194	2.194	4.778	32	13.111	3.222	12.556	13.333	4.556	0.667	1.556	4	5.111	13	4.111	8.778	1.778	7.444
0.944		7.889	1.028	2.861		4.444	25.556	32.778	1	2	25.556	15.556	12.778	22.333	15.444	24.333	4.111	7.444	4	10.667	1.333	10.556	9.444	1.556	9.222	10.333	22.889	6.667	9.111	2.5	3.667	7.444	0.75	7.194	14.444	4	18.111	4.222	10.222	2.444	3	1.111	6.333	22.111	4	12	8.556	4.111	10.444
1.611		32.694		1.028		13.333	2.889	5.778	1.667	1.556	14.444	18.222	3.333	6	14.333	8.333	1.444	5.111	7.333	1.222	10.667	4.222	10.889	7	18.222	6.889	15.111	25	6.778	5.583	7.083	2.722	3.75	0.667	30.444	3.444	19	19.444	44	14.889	5	0.778	4.111	5.333	9	5.444	12.222	16.444	6.778
22.889		9.861				5.889	35.222	12	2.222	0.667	21.556	0.889	10	59	13.556	12.222	9.556	16.222	8.667	8.333	8	5.667	11.667	3.889	0.889	17.222	20.778	33.667	7.667	6.389	2.944	0.944	0.583	6.194	54	14.333	8	23.667	12.667	1.889	10.889	1	1.444	10.889	17.556	12.333	18.333	7.333	20
8.361		1.111				14.333	5.778	12.778	3.778	6.667	6.778	6.111	18.667	33.222	15.667	66.556	14.444	12.778	9.111	24.889	10.556	3	8.778	16.333	2.111	3.444	0.556	35.889	6.889	2.917	1.361	10.361	1.583	1.583	16.889	46.667	27.667	12.333	4.889	2.444	6.667	2.444	3	0.778	17.889	8	6.889	5.778	1.667
0.861		0.722				16.444	25.556	10.222	0.556	1.667	17.778	2.778	45.667	19.667	9.444	45.778	1.889	8.778	3.778	14.556	10.444	6.556	13.556	6.222	26.222	1	0.667	18.556	15.778	2.889	0.611	2.139	0.889	1.333	6.778	51.667	6.667	21.778	31	1.444	2.667	5.111	31.222	7.667	14.889	13.778	5	9	0.778
1.056						5.778	29.333	31.222	14.889	4.111	18.778	7.778	6.111	2.444	4.556	19.444	9.222	8.556	4.111	17.111	4.222	8.444	5.222	1.333	28.889	17.333	17.444	9.889	0.556	1.667	4.694	6.639	3.389	2.083	11.111	20.556	7.333	11.333	6.667	9.556	7.556	8.778	8.333	4.111	0.667	14.667	0.556	2.333	1.333
0.667						3.444	2.333	31.111	4.444	2.222	15.444	2.889	15.444	12.556	6.222	2.889	2.333	22.667	8.222	5.667	15	5.556	6.222	4.889	3.889	6.556	1.667	6	3.222	9.139	8.722	6.889	4.778	0.583	4.222	47.778	9.556	5.889	17.333	2.778	5.111	1.778	12	9.667	12.111	14.333	23.444	1.444	8.556
0.778						1.333	1.111	5.444	50	1.444	9.222	6.667	13.333	15.222	7.778	36.111	15.556	2.667	3.778	41.667	4.444	5.333	3.444	15.778	8.556	1.111	13.111	22	14.667	0.639	17.694	1.028	1.611	2.944	18.889	9.667	33.889	29.778	26	2.111	4.333	1.778	0.556	12.556	20.889	8.778	3.778	0.556	3.111
1.361						3.889	1.556	7.222	27.333	21	9.556	3.333	5	28.111	11.778	14.778	15.111	1.778	1	21.667	3.333	5.889	1.667	6.889	6.556	5.333	3.444	12.556	22.444	1.056	14.944	8.417	0.667	2.333	13.333	7.778	55.667	7.444	3.222	5.556	5.556	1.556	3.667	4.667	16.333	4.333	40.111	0.556	13.222
38.889						9.778	23.778	3.333	1.778	6.778	15	8.111	5	4.222	10.222	23.222	10.556	7.778	14.667	0.667	1.667	10.333	1.222	1.111	12.444	10.111	3.111	2.111	1.778	2.083	2.667	2.472	7.528	3.194	12.889	18.556	11.667	13.778	22.778	23.556	6.444	9.111	11.222	3.778	26.889	4	2	1.889	9.333
0.556						0.778	4.222	2.333	12.444	2.667	31.889	5.333	21	1.222	8.444	6.667	8.222	20.333	12.444	18.556	6.667	1.556	21.667	6.111	5.222	2.889	2	1.222	1.111	1.75	3.028	4.917	1	0.583	48.778	3.333	17.333	41.556	12.111	12.444	5.444	5.667	40.556	4.333	11.333	12.778	11.667	12.444	7.556
5.056						5.667	5.111	24	0.667	16.889	18.333	13.111	2.889	15	31.222	23.778	11.889	3.444	14.889	3.667	1	15.556	17.556	3.889	17.222	18.667	10.111	10.778	8.333	15.083	1.444	10	2.75	6.25	25.444	18.556	18.889	9.556	11.222	2.222	2	6.778	10.333	7.778	4.444	9.667	2.333	1	9.333
2.444						3	23.222	16.556	1	36.667	28.556	24.444	23.111	11.667	7.444	12.333	10.333	8.889	5.556	21	12.111	4.111	12.667	7.556	9.444	2.111	4.111	2.444	8.111	0.694	1.639	14.528	1.167	4.361	17.444	4.556	23.222	10.667	10.778	2.778	0.667	5.778	31.222	2	0.556	24.111	16.889	5.222	14.556
1.667						2.889	8.889	2	0.667	9.222	10.111	13.222	14.111	14.333	0.556	18.333	15.333	12.556	8.111	6.889	1.667	3	5.778	17.889	5.889	9.111	17.778	7.889	4.222	4.306	4.528	6.361	3.25	2.833	13.222	6.778	13	6.778	6.889	4.778	7.778	6.889	4	13.778	20.667	7.667	6.556	3.111	39.889
2.056						22.889	1.333	2.889	26	5.667	19.111	4.111	55.667	4.222	9.667	5.111	5.778	4.556	5.222	33.778	7.889	5.667	1	1.889	5.111	21	19.556	0.889	6	0.889	4	12.278	1.361	13.194	15.111	8.556	8	22.111	8	3.444	4	1.778	5.111	5	28.556	7.556	8.556	7.556	19.333
1.083						3.556	9.111	12.333	24.333	22.111	14	15.444	34.444	24.667	7.444	6.556	11.111	21.444	3.778	3.222	17.111	6.556	14.444	4.111	5.667	14.111	18.778	2	16.333	6.333	13.667	28.5	0.944	3.083	7.222	13.111	29.778	19.222	4	2.444	1.889	8	1.889	1.444	19.222	1.889	46.111	9.222	3.556
0.528						6	28.333	26	17	11.333	17.556	17.889	5.778	5	11.333	35.444	11.333	0.889	2.222	8	3.889	1.444	2.667	22.889	5.778	1	8.222	5.556	2.556	2.389	1.278	13.278	1.167	0.583	21.889	10.667	54	30.444	0.778	8.444	3.889	9.333	2.333	25.778	9.889	2.222	8.222	3.333	21.778
9						0.667		0.778	47.444	25.667	20.889	11.444	25	21.556	4.889	14.778	10.667	2.333	11.667	21.222	3.333	3.111	11.333	3.889	10.333	3.111	30.111	19.444	7.333	0.611	0.583	1.083	1.111	2.833	9.778	5.889	21.556	39.111	20.667	10.556	2.667	9	6.556	7.667	16.889	2.556	9	24.222	5.222
2.722						0.556		3	21.333	16.444	21.222		21.556	13.333	9.111	0.556	13.778	6.667	7.889	4.778	8	18.111	8.111	8.111	3.778	13	0.556	1.111	7.778	10.944	2.944	3.778	2.139	4.25	5.667	10.444	30.111	1.111	39.667	9.667	12.444	9.889	37.778	0.667	7.111	30.333	19.667	8.111	3.889
1.056						2.667		19.667	5.444	18.444	6.556		27.889	2.111	14.889	19.889	11.556	6.222	17.444	11.333	23.889	8.778	3.556	6.444	13.778	6.333	16.444	0.556	13.556	3.806	0.611	10.167	0.556	7.028	56.333	11	11.111	12.111	9.556	1.667	4.444	3	6.444	6.778	7.333	7.222	9.889	5.222	44.222
0.861						4.889		16.889	4.556	8.333	12		16.222	9.667	11.444	10.222	10.444	20.111	1.111	8.556	7.667	9.667	3.667	2.667	0.556	11.222	14.333	2.333	0.667	1.889	0.944	3.417	1.056	0.778	38.111	2	2.444	7.444	4.667	4.444	1.333	8.889	4.333	7.778	30	14.222	5.222	40	3
2.139						0.889		11.111	11.889	14.222	9.333		30	2.333	2.222	3.889	8	10.778	7.889	5.778	15.333	5.556	4.222	4.444	10	32.333	0.778	8	2.444	3.75	1.444	2.278	14.111	3.278	7.667	28.778	68	11.778	2.556	2.667	2	5.333	10	3.222	17.556	1.444	16.778	2.333	33.778
0.778						13.556		1	27	4.889	3.667		20.889	4.556	6.333	9.444	2.667	13.667	28.667	9.111	12.667	8.556	1.667	7.333	4.889	18.556	1.778	26.667	9.667	3.611	1.5	0.5	2.667	1.806	5.889	6.444	29.111	12.556	9.444	0.889	4.556	2.556	11.556	3.333	15.222	12	13.667	13.444	19.667
4.444						1.333		4.889	3.444	1.111	4.444		12.333	6	30.222	12.667	74.778	1.778	4.778	8.778	0.889	3.111	11.889	2.778	1.556	14.333	5.222	8.333	1.889	2.028	3.167	10.278	1.083	2.25	47.889	18.333	20	7.556	16.778	2.333	3.889	6.222	11.667	9.111	11.111	11.889	15.556	1.222	0.778
2.639						0.889		30		27.556	1.889		16	13.222	4.444	2.444	8.667	4.222	3.111	9.667	3.111	8.444	7.889	15.111	8	15.444	3.222	5	15.667	5.75	12.222	7.25	8.917	4.028	13.667	4.889	22.778	0.556	11.222	2.444	2.889	1.222	77.444	2.778	15.667	3.667	10	0.556	25.778
5.833								10.222		8.111	22.333		22.778	17.222	7.778	27.889	15.889	1.333	2.222	19.778	5.111	10.889	1.333	28.556	8	13.111	5	3.778	5	3.417	1.278	0.556	11.694	3.083	5.333	8.222	9.889	34.889	0.556	7.222		15.778	13.111	2.889	14.444	3.222	3.667	1.222	1.222
1.417								6.667		15.111	4.333		13.333	14.556	7.889	8.333	14	2.889	6.222	15	2.778	2.667	1.111	17.889	15.556	1	10	5.111	43.556	5.25	2.194	21.111	21.722	18.194	18.778	13.111	8	21.333	19.556	0.556		1.222	5.667	3.889	12	1.111	9.667	1.889	33.667
0.556								4.778		19.111	3		15.778	12.667	4.111	26.333	12.556	0.778	6.556	15.889	4.333	12.111	8.222	9.889	5	5.667	3.556	14.778	6.889	4.917	3.75	2.306	1.694	0.583	15.444	15.778	13.333	1.222	21.667	10.667		8.889	2.333	0.889	0.556	1.333	4.778	0.556	24.667
21.5								1.889		21.889	25.778		34.889	9.889	13	1.556	4.111	4.222	7.333	19	7.667	8.333	1.667	0.889	2.778	0.778	5.556	8.556	3.222	1.194	14.639	1.889	4.028	2.056	13.333	5.667	17.333	2.111	3.556	4.556		0.556	14	16.556	12	2	40.111	3.222	2.222
3.5								10.222			4		20.667	7.556	1	0.889	15.667	1.111	11.444	20.333	1.333	8.889	3.778	11.111	4.667	1.667	11.778	12.222	5	11.111	1.75	2.972	1.528	1.333	6.778	5	43.667	19.222	5	7.889		2.556	11.333	8.444	17.889	10.222	21.667	5.333	16.222
0.889								3.111			27		29.222	35.222	7.556	21.333	0.556	9.556	14.778	32.778	5.444	10	6.222	1.667	5	9.889	14.222	2.556	10.111	8.583	2.444	33.667	1.417	3.722	6.111	29.778	18.889	15	29	8.667		4.889	7.222	7.889	11	1	9.444	0.778	30
1.194								14.444			10.667		50.444	9.556	5	8.556	8.222	3.667	8.111	24.667	3.333	9.333	20.333	20.444	1.778	6.444	1.111	12.778	1.889	5.472	1.583	4.861	3.583	2.5	11.444	22.556	13.444	6.444	17.333	2		6.111	8.222	7.111	23.667	7.556	8.556	9.889	41.667
1.972								18			9		20.111	8.889	0.667	9.222	7.111	21.778	12.778	13.889	3.111	24.889	12.667	4.778	10.444	1.667	11.333	11.667	3.111	6.528	5.083	24.639	0.889	5.056	26.333	21.778	7.556	11.444	16	9.111		3.444	12.667	2.111	19.222	3.333	7.556	2.111	23.333
0.611								3.556			5.667		12.556	35.667	13.667	4.778	10.778	4.222	9.111	2.333	9.889	9.667	10.222	4.667	5	2.556	5.556	1.444	2.667	3.25	1.778	8.167	12.806	1.306	12.111	20.556	23.222	9.667	26.444	8.778		4.778	9.333	0.556	4.667	3.778	8.333	0.667	9.556
1.25								2			7.111		5.556	15.111	13	31.667	11.889	11.444	10	9.111	1.222	13.222	2.111	3.667	6.222	7.556	32.333	10.111	12.667	5.417	1.306	0.694	5.583	4.806	5.889	3.889	3.444	13.889	12.667	4.444		3.667	13.222	2.889	15.889	7.889	2.333	2	23.111
0.667								3.667			1.333		8.111	6.444	1.778	38.889	3.667	3.889	5.444	16.222	7.333	7	3.667	2.111	2	10.111	14.667	1.333	7.889	19.583	4.806	9.639	0.75	1.833	13	5.333	10.556	11.222	1.222	2.889		1.556		1.111	1.889	6	6.667	11.333	17.667
1.333								10			35.444		24	18.111	5.111	2.556	12.667	19.556	5.222	9.111	4.667	1.222	4	3	9.556	0.556	13.778	3.444	8.444	0.639	0.556	15.611	4.417	0.917	13.556	6.667	16	9.111	5	1.222		1.556		0.556	31.333	4.889	12.444	2.889	1.222
0.5								2.333			15		13.889	20.889	4	1	15.333	3.222	7.444	5.556	11.333	11	5.667	3.667	8.111	8.222	10.222	5.889	16	1.472	21.75	12.194	0.889	2.556	18	10.667	11	4.778	50.222	17.556		1		0.889	12.222	7.444	7.222	1	14.778
0.806								6			3.889		11.111	13.444	3.111	22	6.778	4.889	10	12.111	11.444	2.444	5.556	17.778	10.556	9.222	13.556	5.667	9.444	1.667	0.972	13.639	11.75	1.861	20.444	3.556	17.778	7.333	21.778	4.556		11.444		8	8.222	1.222	3.556	0.556	4.667
0.639											2.556		9.667	0.556	33.222	4.556	1.111	9.333	9.222	4	14.889	6	4.556	1.556	7.889	13.444	46.111	5.444	6.667	1.75	1.111	3.389	1.167	2.75	22.667	15.333	31.778	23.333	52.778	9.889		3.889		10.111	17	2.222	20.556	0.778	17.556
1.222											30.667		20.444	2.111	2.111	20.444	7.667	10.111	3.222	1.333	12.667	9.222	2.444	2.111	17.222	20.444	8.333	3.111	19.444	0.833	0.528	6.639	17.139	6.556	38.444	6.889	11	2.111	13.778	5.667		6.667		5.333	18.556	0.556	9.444	2.444	1.778
15.111											20.889		1.889		2	1.889	8	2.667	5.667	21.889	4.667	0.556	0.778	20.667	13.111	1	1	2.889	4.111	4.556	1	9.583	6.083	0.889	11.667	2.778	11	9.222	3	0.556		11		4.556	15.111	6	21.222	2.222	15.111
12.083											1.333		5.556		33.333	8.889	15.778		3.444	5.333	6.444	15.333	5.667	1.667	5.222	6.444	6.111	5.667	5	1.306	1.278	22.556	7.028	0.694	19.444	9.444	3.778	5.556	8.889	2.556		2.556		1	7	5.556	15.333	10.667	11.778
10.028											2.111		12.111		9.667	6.667	10.667		5.778	11.556	13.556	7	7.778	8.889	8.556	11.667	1.778	14.222	5.778	0.694	0.833	11.889	5.861	1.028	24.556	12.111	9.333	26.222	7.222	4.444		1.667		3.111	19.556	5.333	18.111	1.667	8.333
1.056											2.667		2		3.778	5.778	4		5	36.333	3.778	8.889	29.667	12.778	13	3	2.667	0.778	7.778	6.139	1.083	9.861	0.667	8.778	5.889	20.667	27.222	5.667	6.778	1				1.111	10.111	1.556	1.333	3	2.111
0.5											2.333		2.111		11.889	14.778	2.222		12.444	8.444	8	5.889	1.444	2.778	4.667	4.222	14.556	1.333	1.667	0.528	6.694	0.861	6.972	5.111	12	19.667	1.667	9	11.667	4.778				2.889	15.222	7.111	2.667	1.222	10.778
2.667											1		20.667		7.667	4.222	14		3.444	44.889	3.889	2.333	2	13.111	6.111	21.222	22	1.556	11.778	0.778	1.25	14.306	1.028	8.083	18.222	12.667	5	29.111	33.778	5				0.667	14.667	15.667	10.667	0.889	5.778
10.889											67.444		17.111		8.889	13.778	8.889		2.778	15.556	1.444	17.111	2.111	3.667	9.556	4.444		1	11.222	1.639	2.417	1.222	0.556	15.306	14.444	8.333	4.889	11.889	24.111	2.556				8.444	6.222	0.778	0.556	6.556	7.444
1.944											9		17.333		6.111	2.667	12.778		0.889	13	8.667	9.667	6.667	10	2.333	15.778		2.111	1.667	4.25	0.611	9.667	1.167	1.667	7.444	4.667	7	1.222	9.778	3.667					8.333	3.111	2.556	9.778	8.889
2.5											38.667		2.444		18	6	5		9.222	4.667	5.222	4.333	6.778	1.111	2.667	9.667		0.667	20.333	10.972	1.861	5.556	1.056	0.556	15.333	8.778	8.667	33.889	1.333	0.667					13.778	3.111	7.333	1	6.333
8.944											34.333		3.667		2.889	9.556	7		11.111	6.778	6.111	1	2	1.444	9.444	12.222		0.556	12.889	2.194	22.833	15.639	4.444	7.472	33	27.111	55	10	10.667	2.556					21.778	1.333	13.667	2.222	29.778
0.917											14.222		5.778		22.889	7.667	11		0.889	18.333	0.667	4.444	9.667	4.222	6.222	13.556		4.222	13.333	3.972	5.444	5.944	5.472	1.472	9.778	23.444	8.556	34.222	2						19.333	7.556	4.778	2.667	5.444
0.917											2.222		4.333		10.667	9.444	5.222		1.333	13.667	2.889	6.222	5.111	2.111	0.556	1			1.333	5	1.333	0.75	4.25	4.5	20.778	9.889	13	12.778	13.444						13.333	3.889	9.889	5.444	2.778
0.972											5.222				15.889	10.667	1.222		6.778	2.778	2.333	5.667	0.556	2	6.111	3.333			11.333	2.028	2.472	0.722	14.139	8.611	10.778	3.333	9	9.222	26						19.667	16.222	1.778	1.444
1.278											12.111				2.667	6.778	8.111		20.333	4.889	0.667	5.778	8.333	0.889	2.667	2.778			8.556	1.056	2.778	1.083	0.75	1.028	8.222	13.111	11.333	15.222	15.111						9.333	4.556	3.556	1.222
1.972											2.444				0.667	11	5.556		13.222	7.222	16.111	6.444	1.667	5.778	10.667				3.667	2.694	4.056	7.417	6.972	2.306	20.111	7	38.556	7.556	47						10.333	6.222	1.111	1.444
											23.333				6.667	9.222	15.333		9.333	4.667	11.222	15	1	7.667	8				12.889	4.972	0.611	6	5.972	0.806	2.556	8	6.444	18.667	8.222						25.778	3.222	1.333
											6.222				5.778	4.222	13.778		2.444	2.444	27.444	4.222	9.222	0.556	3.556				5.222	0.833	1.694	9.028	21.444	12.278	30.444	19.778	9	2.889	5.222						8.778	2.778	11.889
											23.667				8.556	24.333	2.556		7.111	14.444	6.667	4.333	2.333	0.778	0.778				2.667	0.806	3.139	12.806	0.5	3.25	4.889	7.444	0.889	8.222	9.667						8.889	3.111	8.667
											5.667				5.667	6.444	7		2.889	6.444	12.333	9.111	0.556	2.222	11.111				12.111	1.639	0.944	9.389	1.167	6.028	9.556	21.889	2.889	30.333	14.333						10.111	11.444	1.778
											16.889				5.667	4.778	7.333		5.667	14.333	25.889	0.556	2.556	1.333	5.778				5.889	1.917	4.611	32.056	1.5	0.722	33.556	11.111	8.667	7.667	8.333						13.222	3.778	11.222
											20.556				4.889	10	1.889		10.333	4.222	11.333	7.556	1	3.667	9.222				32.667	2.028	3.167	1.083	2.5	0.5	8.556	10.333	14.667	6.556	6.889						34.111	5.667	6.778
											4.556				12	13.222	4.333		30.667	6.444	17.667	1.667	5.111	1.444	7.778				3	0.861	1.917	0.583	0.611	0.556	20.222	15.889	2.778	28	6.111						10.333	5	5.667
											16.111				13.889	17.222	15.333		20.778	0.778	0.778	6.111	1.778	9.667	3				4.667	6.167	3.528	4.639	3.028	0.972	22	7	9.778	9.778	15.667						15.333	6.111	3.778
Kruskal-Wallis test											8.222				14	13.778	9.111		4	12.444	10.778	7.556	4.778	1.667	1.222				8.333	4.028	4.5	0.806	0.889	3.833	13.222	11.444	11.444	1.222	1.556						4.778	2.778	3
	Mean rank 1	Mean rank 2	Mean rank diff,	Adjusted P Value							11.444				3.889	14	4		7.222	4.333	1.222	6.556	12.889	6					2.778	13.25	19.306	1.611	0.556	0.694	14.111	5.889			16.333						29	0.889	3.889
control vs. Patsas RNAi	3975	3751	223.8	0.0257											12.222	2.111	16.222		14	34.444	17.667	4.111	1.778	11.889					28	0.667	0.694	17.5	5.139	1.778	7.444	4			9.222						9.889	11	11.333
control vs. Hip14 RNAi	3975	3011	963.5	<0,0001											15.333	4.222	11		5.111	10.222	1.222	10.556	2.556	2.333					8	5.389	9.722	5.278	3.139	17.278	8.222	9.667			18.222						1.444	2	2.444
control vs. Patsas RNAi; Hip14 RNAi	3975	3441	534.3	<0,0001											2.111	15.889	8.444		18.778	19.111	3.111	1.222	0.778	2.778					10.778	0.944	15.722	21.028	0.556	6.083	6.111	11.667			8.111						25.778	17.556	4
															8.778	1.667	8.222		2.667	2.333	1.889	7.333	1	0.667					1.444	1.167	2.722	1.917	3.917	5.306	16.333	4.556			8.778						1.333	5	1.556
															8.778	0.778	18.333		4.667	4.889	14	10.111	7						3.889	3.111	6.278	1.028	1.222	0.972	29.111	9.111			9.111						12	1.889	2.667
															21.667	19.556	26.222		2.111	9.778	2.444	0.778	2						16	1.694	0.5	0.694	0.778	5.972	14.333	2			22.556						10	3.222	0.778
															4.667	7	7.667		13.444	8.111	3.556	5.556							2.667	4.056	12.333	0.778	4.944	14.167	35	18			2.222							6.889	7
															10.889	5.556	3.111		5.222	6.778	7.778	17.222							1.556	2.083	0.833	14.222	1.444	9.333	14.333	19.889			9.778							3.444	6.333
															6.778	5.556	6.667		2.889	5.556	1.556	8.111							5.111	4.167	0.917	11.972	1.583	5.917	20.778	15			5.222							9	0.667
															3.889	4.556	5.667		8.778	2.444	10.889	5.444							11.222	0.833	16.139	3.333	1.944	0.972	14	7.556			9							7.667	1.444
															7.556	8.667			13	14.333	7.444	1.333							8	0.722	1.333	0.806	3.222	0.667	25.444	1.778										1.667	0.667
															10.111	27			20.889	12.556	8	1.556							18.556	8.75	8.278	0.611	2.111	2.417	5.778	6.556											1.111
															9.667	21			1.778	5.778	1.556	18.333							2.778	5.472	9.556	1.5	15.639	1.111	34.222	17.667											4.111
															4.222	35			2.333	5.444	5.556	6.111							5.111	2.889	0.667	9.917	0.972	2.028	1	12.333											1.222
															36.889	26			8.556	6.333	7	5.667							6.889	4.528	0.556	0.694	1.056	0.889	11.889	7.222											1
															7.667	3.889			2.111	12.889	6.333	12.444							0.556	1.028	4.611	1.639	2.583	0.833	4.333	22.333											1
															5.889	14			14.222	12.667	6.333	8.667							4.222	0.667	0.75	9.5	1	1.139	21.444	10.556											3.667
															6.333	20.111			17.111	4.778	9.556	2.667							11.222	1.972	0.722	0.528	1.583	1.056	19.444	5.444											5.333
															4.556	4.556			3.556	8.778	10.556	3.556							9.778	0.556	9.972	12.444	5.5	7.806	4.667	7.556											0.556
															11.778	17.444			2.333	10.333	6.333	2.222							0.556	1.194	1.917	4.139	1	7.278	74.111	4.222											3.222
															18	3.889			22.222	9.556	7.556	9.333							6.222	1.028	4.556	0.917	1.194	14.139	9.111	13.222											1.667
															4.222	0.667			2.667	0.778	1.111	28.222							1.111	9.917	0.75	1.333	2.806	0.611	35.444	14.111											3.556
															22.889	5.889			5.111	3.667	14.111	25							1.111	6.5	14.639	0.611	16.111	0.722	10.222	8.333											0.556
															1.444	5.444			8.222	2	11.222	4.556							18.444	0.528	6.194	5.806	1.444	1.806	4.778	4.444											12.333
															0.556	7.444			8.778	8.444	2.778	4.889							0.778	5.528	5.444	1.5	0.806	0.583	4.222	5.333											1.111
															1.222	1.444			1	1.556	3.333	13.111							3	1	1.444	23.25	6.611	1.722	0.556	15.889											3.222
															2.778	10.667			20.667	7.556	5	10.444							0.667	0.917	5.917	12.611	1.833	8.194	11.444	19.222											2.556
															4.778	9.444			8.778	1.333	10.889	4.778							1.889	1.833	0.5	24.333	6.278	6.583	7.333	2
															18.778	19.778			5.556	5.667	6.778	2.889								2.139	0.667	1.917	1.167	1.056	1.111	5.556
															4.667	13.111			4.556	2.333	19	5.444								0.833	2.778	1.333	12.778	2.056	14.111	8.778
															2.889	8.778			4.889	4.778	14.444	12.778								5.694	1.167	14.75	0.861	1.444	3.556	26.556
															6.111	0.778			0.556	5.889	0.778	4.556								1.417	0.528	2.944	0.611	1.861	15	1.444
															0.778	5.778				8.667	6.111	0.778								0.611	1.972	3.472	1.25	0.861	10.778	9.778
															1.556	6.222				8.444	7.222	29.222								7.667	14.722	11.778	1.75	2.278	27.111	9.111
															25.333	0.889				17.556	3.889	4								1.111	2.222	1.417	2.139	0.889	29.667	5.556
															1.778	8.556				4.111	6.556	2.889								0.778	1.583	2.556	7.333	0.5	4.556	12.556
															5.889	4				10.667	9.222	13.667								10.361	18.556	0.667	11.556	8.833	15.889	13.778
															13.444	8.444				3.333	10.333	11								1.278	1.167	5.028	2.056	1.444	6.222	8.222
															13.222	20.778				38.778	4.333	4.556								2.417	18.056	1.639	1.361	3.222	6.667	15.111
															22.889	14.222				5	19.556	17.556								1.389	0.639	17.278	1.083	0.556	5.444	6.889
															6.111	4.667				5	7.556	4.333								3.194	1.306	12.111	2.361	5.333	17.333	1.778
															4.111	8.333				18	13.333	4.444								1.194	0.972	5.833	3.083	3.139	6.667	2.556
																18.778				6.778	6.667	4.333								7.111	12.75	0.528	15.778	6.611	17.444	0.889
																29.778				16.111	2.111	1.778								13.194	3.111	4	0.5	2.167	15.444	4
																16.444				2.667	4.444	18.667								2.167	22.083	3.972	6.917	2.389	13.333	5.222
																6.111				10.889	9.222	18								5.75	0.778	4.889	2.111	4.056	7.778	18.111
																5.111				1	9.778	7								6.111	12.194	11.472	1.722	1.583	12.333	11.111
																5.556				16.222	5.667	1.222								7.667	20.75	16.917	1.056	9.583	7.111	5.333
																6.222				13.111	9.556	14.889								9.917	1.25	2	2.333	1.028	19.333	3.111
																1.333				20.667	1.333	2.667								0.778	0.639	2.139	3.306	12.222	9.333	2.667
																21.667				31.333	9.111	6.444								4.111	13.639	2.889	3.111	3.111	5.222	6.778
																15.333				0.667	6.222	12.222								1.222	3	0.583	0.833	4.5	22.778	1.667
																7.778				26.222	10.667	10.889								4.278	0.694	28.083	5.861	1.778	21.889	14.556
																9.556				5.778	10.778	0.667								5.778	0.889	12.028	1.417	7.833	17.667	3.111
																25.222				1	14.222	8.333								7.167	12.583	8.833	0.861	0.861	16.222	4
																6.556				10.333	20	1.222								0.917	2.806	5.361	1.75	3.056	11.889	4
																17.889				31.222	11.333	2.222								0.806	1	0.833	1.25	0.972	12.444	4.667
																37				33	5.444	3.556								11.111	4.583	17.139	21.306	0.889	11.556	16.111
																8.889				10.111	6	2.222								0.5	3	3.5	1.917	0.778	14.333	5
																11				5.333	4.444	4.889								7.417	0.667	0.583	0.583	1.222	9.333	3.889
																7.111				11.556	9.889	7.778								2.389	23.472	0.944	5.667	0.5	12.556	6.889
																3.667				4.667	9.222	1.889								2.722	1.083	0.528	3.833	0.667	10.556	1
																13.667				5.556	28.778	0.667								12.806	4.333	17	0.972	3	5	8.333
																14.556				4	10.667	14.444								4.778	14.972	3.5	0.528	3.278	8.889	10.222
																5.667				8.444	8	6.222								7.472	1.444	3.25	5.833	13.333	15.111	0.889
																12.222				7.333	8.778	9.444								1.056	14	1.639	6.556	0.806	9.889	17.667
																25.889				10.111	22	23.444								2.667	1.028	3.667	0.611	9.111	16.111	3
																8.667				7.667	3.667	3.778								1.111	1.806	8.111	7.583	2.694	10.111	3.889
																5.556				3.333	6.778	5.333								0.694	0.667	0.75	7.833	0.556	15.667	15.778
																16.444				20.667	6.889	20.889								2.028	3.278	0.861	15.806	0.639	5.111	2.444
																25.111				8.667	7.889	1.333								2.75	11.778	1.417	1.639	0.556	15.889	0.556
																18				9	10.889	0.556								10	11.528	0.944	0.5	1.583	9.889	5.889
																6.111				7.778	5	11.667								1.028	1.028	1.361	3.528	4.389	8.444	3.778
																10.667				6.333		13.556								2.972	1.306	2.083	17.861	1.528	18.556	1.556
																12.111				10.222		11.556								1.472	0.694	0.806	4	0.583	21.333	0.889
																3.333				8.889		8.111								2.25	1.556	2	1.083	4.583	25.778	1
																5.222				8.444		12.222								6	0.833	2.111	1.167	0.5	26.333
																5.556				1.667		12.222								2.222	0.583	1.528	0.75	1.111	4.667
																4.444				14.778		21.889								1.861	3.25	0.583	23.639	3.111	8.778
																11				10.222		9.444								1.25	4.556	26.222	7.222	4.194	7.889
																11.111				9.889		11.222								14.111	0.667	0.5	0.611	5.972	27.778
																14.222				14.667		14.556								2.556	6.056	0.5	5.139	1.861	9.333
																12.556				7.667		21.778								6.111	4.306	6.083	5.306	0.611	5.444
																7.667				7.556		0.778								1.528	4.917	3.222	0.556	2.25	21.889
																11.667				3.778		2.667								12.278	0.778	2.806	8.833	2.5	3.889
																3.333				10.333		3.889								1	3.667	1.472	10.917	3.139	31.444
																12.333				12.222		7.333								1.472	4.889	12.472	9.528	4.944	13.556
																34.556				20.667		9.889								11.25	10.889	0.778	5.806	7.25	19.667
																7.444				43.111		6.222								6.611	4.944	5.944	1.028	3.5	17.222
																0.889				9.444		9.778								1.194	15.25	0.972	3.5	3.056	11.222
																				17.222		3.889								4.944	3.528	0.583	2.556	1.167	1.444
																				9.444		2								1.333	5.361	2.806	7.389	1.75	16.556
																				13.889		3.667								1.306	2.889	1.583	10.361	3.806	4.778
																				11.556		3.444								4.806	18.167	16.75	5.667	2.389	10.111
																				11.556		4								7	9.417	2.167	1.5	4.056	13.667
																				2.778		16.889								0.75	0.5	13.833	8.583	0.75	9.667
																				2.889		10.222								0.75	7.139	7.417	9.278	0.917	23.333
																				24.889		7.333								1.028	0.667	1.861	0.694	2.444	3.778
																				2.667		6								1.111	2.306	1.167	2.667	1.278	15.111
																				9.556		9.667								6.111	1.639	0.806	3.389	11.194	4.333
																				13.333		2.889								8.25	0.722	5	16.389	0.972	13.889
																				10.889		19.222								8.167	0.583	5.778	4.611	2.528	26.444
																				8.667		4.667								9.083	12.056	2.194	1.306	15.528	15.444
																				10.667		8.556								10.417	16.417	1.444	3.75	1.083	40.667
																				13		1.444								0.889	3.056	1.278	0.75	6.5	6.778
																				13.889		7								3.444	0.667	4.25	3.222	6.611	8.444
																				6.111		26.444								2.889	10.056	1.25	11.583	5.944	11.444
																				13.778		13.667								6.056	12.167	0.722	2.75	3.278	12.556
																				7.667		7								3.861	1.944	6.861	4.389	3.278	38
																				5.556		9.111								1.028	11.028	3.944	0.778	6.611	12.778
																				10.111		11.111								2.5	0.556	2.361	5.972	4.722	18.889
																				7.333		1.444								6.056	0.556	1.694	10.75	1.222	11
																				5.778		2.333								9.333	9.056	2.694	3.361	3.056	12.111
																						10.889								3.222	1.028	0.972	0.889	6	21.333
																						2.556								2.556	2.167	3.25	6	0.528	23.778
																						5								6.944	2.944	2.667	17.194	5.861	13.222
																						4								5.139	0.667	3.583	1.694	2.806	38.667
																						3								6.722	8.472	7.889	8.5	1.083	12.111
																						3.222								4.222	13.944	10.472	1.583	3.889	24.444
																						1								1.056	1.944	1.056	2.417	1.944	9.556
																						5.667								5.806	1.528	13.028	0.806	11.944	10.889
																						4								8.028	1.611	0.806	2.333	0.972
																						7.667								5.861	7.333	2.278	0.556	1
																						1.444								6.667	8.806	7.167	6.722	2.083
																						5.667								0.944	0.556	6.917	0.583	3.917
																						2.889								2.417	2.194	14.306	1.972	0.639
																						1.222								4.861	18.389	1.861	10.333	1.556
																						0.667								6.806	3.75	2.5	3.444	6.667
																						6.111								8.972	9.167	5.778		2.528
																						5.111								2.167	13.5	7.083		4.278
																														1.222	1.139	11.306		5.528
																														7.306	2	1		1.194
																														8.917	0.972	3.528		0.611
																														3.306	1.806	0.806		1.944
																														0.528	20.389	0.611		0.972
																														3.111	0.972	0.5		0.528
																														9.333	1.444	0.694		9
																														7.028	3.833	1.861		0.75
																														6.194	0.583	5.639		12.361
																														1.194	0.944	1.917		14.639
																														6.694	0.833	13.694		0.944
																														5.361	0.861	0.528		1.056
																														1.278	2.194	3.528		1.639
																														7.306	3.139	13.556		4.972
																														0.583	9.778	6.278		0.611
																														2.583	1.5	0.806		0.75
																														9.778	8.306	3.333		12.139
																														1.889	11.222	7		4.583
																														7.028	0.556	3.694		0.556
																														3.222	2.722	2.611		3.667
																														7.611	1.278	4.75		1.833
																														0.639	8.972	0.667		0.861
																														2.056	11.139	18.528		0.528
																														13.556	11.083	0.972		12.222
																														0.5	1.222	15.25		0.972
																														7.278	0.528	1.083		15.639
																														12.361	3.722	1.667		4.194
																														9.806	0.833	0.694		2.194
																														4.778	0.806	1.972		1
																														0.639	3.583	1.444		0.889
																														0.556	7.944	1.083		3.167
																														1.417	1.944	1.111		6.472
																														4.306	2.583	0.972		28.444
																														1.639	16.25	1		1.222
																														1.333	1.472	11.083		0.639
																														6.389	1.694	1.667		5.194
																														0.667	14.583	8.472		5.528
																														7.417	1.694	1		6.028
																														9.167	3.556	3.111		1.972
																														0.917	1.111	7.333		7.75
																														3.75	0.75	3.611		0.5
																														4.917	0.5	0.972		2.25
																														13.639	1.333	4.028		0.944
																														2.889	0.889	0.5		6.139
																														1.639	13.444	0.944		3.694
																														1.111	1.889			3.361
																														7.25	1.278			0.806
																														6.722	10.778			10.833
																														1.083	0.806			4.694
																														7.528	0.944			1.25
																														3.167	1.333			0.917
																														4.806	0.528			1.417
																														0.528	0.944			0.917
																														4.611	2.722			1.167
																														2.25				0.639
																														8.944				2.639
																														3.083				1.639
																														4.5				3.361
																														4.306				4.528
																														1.5				2.194
																														1.667				0.722
																														1				4
																														7				4.472
																														5.694				2
																														5.278				1.194
																														1.167				3.722
																														2.139				7.667
																														3.472				1.917
																														5.583				1.389
																														0.778				0.722
																														5.111				1.667
																														1.528				1.278
																														9.333				0.889
																														0.5				2.472
																														6.25				5.556
																														0.5				0.528
																														2.306				1.278
																														2.917				0.944
																														1.389				0.528
																														0.694
																														0.889
																														2.306
																														8.5
																														3.278
																														0.75
																														10.389
																														11.75
																														1.278
																														1.278
																														3
																														1.306
																														0.667
																														3.472
																														5.5
																														1.222
																														4.917
																														1.194
																														4.5
																														1.056
																														0.972
																														12.028
																														7.639
																														0.722
																														7.472
																														1.417
																														8.083
																														6.306
																														2.056
																														1.306
																														2.944
																														0.556
																														4.25
																														4.111
																														4.889
																														4.722
																														1.889
																														2.639
																														0.75
																														4.639
																														5.972
																														2.194
																														9.056
																														3.611
																														0.75
																														1.361
																														11.806
																														5.222
																														4.306
																														10.222
																														8.194
																														2.361
																														3.194
																														3.833
																														1.306
																														0.806
																														1.083
																														0.694
																														1.111
																														0.944
																														4.417
																														2.111
																														1.528
																														3.056
																														8.639
																														11.167
																														1.833
																														9.583
																														2.972
																														1.028
																														0.889
																														0.528
																														13.778
																														1.278
																														6.25
																														1.306
																														8.583
																														0.611
																														2.583
																														1.306
																														2.694
																														6.806
																														0.861
																														1.028
																														4.389
																														5.694
																														4.222
																														1.361
																														4.361
																														0.972
																														4.139
																														4.444
																														2.25
																														1.583
																														2.167
																														1.139
																														0.583
																														3.972
																														0.75
																														0.722
																														0.639
																														5.667
																														0.861
																														1.722
																														2.556
																														5.028
																														5.972
																														7.444
																														4.278
																														1.083
																														2.417
																														0.5
																														4.556
																														0.75
																														0.972
																														9.417
																														0.528
																														0.667
																														6.5
																														3.528
																														2.083
																														0.833
																														1
																														0.75
																														4.722
																														1.389
																														1.556
																														8.056
																														0.5
																														9.111
																														2.083
																														1.278
																														1.167
																														5.861
																														0.722
																														1.917
																														3.306
																														2.917
																														3.806
																														8.472
																														0.667
																														4.722
[truncated: 10 more columns]

## Sheet: Fig2G
SG number
	control			Patsas RNAi			Hip14 RNAi			Patsas RNAi; Hip14 RNAi
	A1	A2	A3	A1	A2	A3	A1	A2	A3	A1	A2	A3	A:larva	c:cell
c1	82	26	55	134	205	91	443	213	77	98	129	102
c2	24	51	92	182	165	81	276	168	51	103	82	143
c3	31	43	44	102	222	73	267	91	70	119	160	70
c4	27	65	79	68	98	78	220	91	61	82	217	77
c5	28	50	67	124	96	120	301	102	74	79	199	84
mean Nr	38.4	47	67.4	122	157.2	88.6	301.4	133	66.6	96.2	157.4	95.2
Kruskal-Wallis test
	Mean rank 1	Mean rank 2	Mean rank diff,	Adjusted P Value
control vs. Patsas RNAi	2.333	7.667	-5.333	0.2101
control vs. Hip14 RNAi	2.333	8	-5.667	0.1627
control vs. Patsas RNAi; Hip14 RNAi	2.333	8	-5.667	0.1627

## Sheet: Fig3E
LysoTracker deepRed structure sizes (μm2)
control															Patsas RNAi															Hip14 RNAi															UAS Hip14
A1					A2					A3					A1					A2					A3					A1					A2					A3					A1
c1	c2	c3	c4	c5	c1	c2	c3	c4	c5	c1	c2	c3	c4	c5	c1	c2	c3	c4	c5	c1	c2	c3	c4	c5	c1	c2	c3	c4	c5	c1	c2	c3	c4	c5	c1	c2	c3	c4	c5	c1	c2	c3	c4	c5	c1	c2	c3	c4	c5
52.444	28.333	26.444	18.444	26.444	15.222	8.889	4	21.333	19.556	33.556	25.333	16.778	25	21.111	42.667	7.667	23	7.556	16.222	4.111	21.111	23.111	18.222	30.444	13.778	26.667	52.222	40.667	26.444	16.778	3.778	19.667	17.333	24	21.333	19.556	8.889	18.222	10.667	13.778	11.556	25	11.556	7.778	35.111	10.778	5.778	8	5.667
46.778	46.667	101.222	28.444	32.556	26.444	40.667	7.111	36.444	2.333	35	42.222	48.444	26.444	19.667	29.778	16.222	14	7.667	42.222	1.778	10.667	4	23	16.444	25	28.333	48.222	35	24	5.333	6.444	11.333	12.444	11.556	17.333	10.778	23.111	16.222	2.889	13.778	11.556	7.778	15.222	10.778	19.667	11.556	7.667	9.556	9.556
31.222	44.222	18.444	4	2.333	16.222	4	5.778	23.111	25.333	35	15.111	32	40.667	4.889	6.667	3.556	30.444	7.111	17.333	4	15.111	10.778	28.444	2.333	18.444	13.778	46.667	13.556	6.667	18.444	18.444	15.556	7.778	14	12.778	9.556	13.778	18.444	3.444	10.667	7.667	3.778	5.333	4.111	4.889	7.778	7.111	4	8.889
46.667	52.444	16.444	23.111	2.889	5.778	40.444	10.778	17.333	13.778	45.889	32	36.444	21.333	26.444	4.111	23	15.556	19.556	25	7.111	7.778	3.778	15.556	4.111	33.333	3.556	46.667	15.222	26.444	13.778	4.667	15.222	6.444	6.667	7.667	9.556	10.778	28.333	9.556	8.889	13.778	0.889	11.556	5.667	7.667	12.444	6.667	7.667	19.556
8	22.222	2.889	7.778	44.222	6.667	16.444	4	30.444	28.444	36.222	28.444	11.333	33.333	24	13.778	8.889	10.667	12.778	16.222	15.111	18.222	10.778	25.333	5.778	25.444	2.222	38.222	12.444	18.444	4.889	4.889	6.667	3.444	10.778	13.778	2.889	9.333	15.111	6.667	10.667	10.778	10.778	4.889	3.556	15.222	8.889	8.778	4	9.778
33.333	16.222	6.667	65.111	25	6.667	46.778	21.111	11.333	6.667	44	61.778	25	25	24	21.333	23.111	9.556	28.333	3.778	28.333	25	10.778	32	15.222	7.667	2.333	42.222	18.444	33.111	15.111	8.889	3.778	6.667	12.444	19.667	10.778	6.667	24	14	12.444	6.667	11.556	5.667	17.333	10.667	4.667	8.889	6.667	5.778
38.222	18.444	3.556	57.111	104.222	4.667	2.222	4.111	9.556	30.444	52.444	59.444	21.111	21.333	24	9.556	3.444	8	17.333	26.444	16.222	19.556	18.444	26.444	21.333	26.667	3.556	36.444	21.111	16.444	6.667	21.333	1.778	4.667	13.778	9.889	3.778	9.556	13.778	2.222	12.444	11.556	11.889	2.889	24	6.667	4.111	7.111	4.111	10.667
42.556	12.889	25.444	16.222	0.889	1	49.778	0.889	5.667	11.333	36.667	12.444	52.222	46.667	44.222	18.444	3.556	21.333	5.778	23.778	26.444	28.444	7.778	16.222	16.222	2.333	7.667	36.444	32.556	25	11.556	15.111	3.556	6.667	9.556	23	4	3.444	40.667	15.222	3.556	11.556	7.778	10.778	1.778	8.889	7.778	2.222	7.667	3.556
64.111	3.556	4	30.444	18.444	3.111	40.667	9.333	2.667	36.444	214.444	35.556	64.111	32	23.111	14.778	3.778	24.889	10.667	13.778	8.889	18.444	9.556	25.333	3.444	13.778	26.444	19.556	24	21.333	9.556	21.333	11.556	8.778	7.778	10.778	7.667	11.556	25	7.778	9.333	6.778	7.111	3.556	3.778	3.556	7.111	10.667	4	4.889
38.778	18.444	12.778	30.444	1.222	2.333	25.333	10.667	12.444	11.556	27.556	44.222	108.111	32	25.333	25.333	3.778	4	6.667	24	8.778	15.222	23	16.444	15.222	5.333	21.333	10.667	38.222	6.444	4	16.222	11.556	1.778	13.778	33.333	9.556	17.333	15.222	10.667	23.111	15.222	12.778	7.111	7.667	13.778	6.667	6.667	9.889	4
12.444	16.778	23.778	4.889	23	1.778	10.667	7.111	21.333	32.556	15.111	95.556	2.667	30.444	35.111	25.333	4.111	13.778	23.111	8.778	7.778	10.667	18.444	13.778	26.444	25	23	35.111	10.667	21.111	11.556	9.333	15.222	2.889	17.333	9.556	0.889	3.444	12.444	13.778	7.778	8.889	6.667	7.778	5.667	8.778	6.667	7.667	4.889	5.667
23.111	21.333	15.111	9.556	59.444	0.889	32	1.778	9.333	6.667	45.111	4	44.222	25	23.111	33.333	2.667	4	23.111	5.778	1.778	13.778	21.333	19.667	15.111	16.333	44.444	52.222	24.111	11.556	14.778	8.778	25	9.556	10.778	15.111	0.889	10.778	17.333	14	14	5.667	10.778	5.778	5.778	16.778	4.889	4.111	6.444	3.556
15.222	6.667	12.444	11.556	38.222	2.222	23.778	5.667	21.111	6.667	18.222	44.222	145.778	20.667	129.111	26.444	2.889	7.667	19.667	4.111	2.333	9.556	4.889	15.556	62	24	4.889	36.667	8.778	26.667	15.222	4	4.889	16.778	11.556	4.889	0.889	2.333	12.778	23.111	14	4.111	6.667	3.556	4	8.889	8.778	7.778	5.667	15.222
72.111	29.778	3.778	48.444	62	0.889	32	20.667	33.556	5.333	19.667	18.444	76.667	23	21.333	7.111	3.778	4.111	15.111	11.556	23.111	11.556	7.778	11.333	11.556	26.444	16.222	65.111	23.111	32	4.889	7.667	1.778	16.222	11.556	2.889	2.222	16.778	15.111	15.222	4.889	6.667	4	2.667	8.778	9.333	6.667	12.778	6.667	9.556
35.556	18.444	13.778	5.667	4.111	2.889	15.111	2.333	11.556	25	26.444	19.556	29.778	18.444	39.556	15.556	3.556	7.667	9.556	7.778	23	10.778	8.778	23	15.556	0.889	15.222	32	16.778	12.444	5.778	2.222	8.889	11.556	17.333	13.778	2.333	12.778	15.222	16.778	10.778	3.556	1.333	16.222	7.778	18.444	8.778	8.889	5.667	18.444
21.333	24	13.778	3.444	21.333	2.222	24	6.778	15.222	33.333	65.556	21.111	35.111	36.667	59.111	8.778	3.444	21.333	16.778	19.667	32	38.778	2.889	10.667	9.556	5.778	21.333	11.556	25.333	18.444	17.333	18.444	12.778	3.556	23	8.889	3.778	12.778	14	12.444	12.778	4.889	7.111	12.444	10.667	23	7.778	15.222	7.667	13.778
47.778	76.667	3.778	33.333	25.444	8.889	80.667	23	9.556	5.667	16.222	21.111	24	21.333	71.111	14.778	2.333	17.333	23	28.444	10.667	5.778	16.222	7.778	2.889	42.222	28.333	3.778	8.778	26.444	15.111	9.556	10.778	9.556	8.889	15.556	2.667	11.556	13.778	6.667	9.556	8.889	4.111	15.111	19.667	4	6.667	5.667	8.889	7.778
26.444	4	4	6.444	2.333	3.778	18.444	21.111	9.556	7.778	40.667	7.778	17.889	10.778	35	26.444	12.444	19.556	23	16.778	6.667	4	2.222	12.778	3.556	24	4	5.778	3.444	4.889	6.667	8.778	2.889	11.556	11.556	14	23.111	18.444	5.667	8.778	3.778	11.556	2.889	19.667	15.556	16.778	7.778	6.667	3.778	13.778
26.444	4	19.667	19.667	18.444	5.333	18.444	3.556	4.667	17.333	54.667	24	48.444	23	16.222	15.111	16.222	18.222	16.778	18.444	4.889	18.444	6.667	2.333	36.444	18.444	38.778	1.778	23.778	6.667	12.444	8	9.556	7.778	11.556	11.556	19.556	3.556	2.333	13.778	15.111	15.222	3.444	12.444	18.444	4.667	8.889	4.889	7.667	4.111
25.333	35	15.222	6.667	15.111	7.778	14	3.778	25.333	46.667	68.444	9.556	36.222	10.778	8.889	19.667	21.333	6.667	19.667	23.111	23	15.222	3.778	11.556	11.333	19.556	4.889	4.889	25.333	4.667	10.667	8.889	5.778	13.778	7.778	9.556	25	15.556	1.778	11.556	15.222	13.778	7.778	7.778	4.889	28.333	11.556	7.667	2.667	5.667
11.556	18.222	14	4.667	10.667	15.222	15.111	8.889	12.778	23.778	65.556	56.444	40.667	48.222	25.333	15.222	5.667	8.889	9.556	40.444	24	4.667	11.556	12.778	2.889	2.222	8.889	3.778	21.111	4.111	7.778	8.778	16.222	8.778	10.778	36.444	12.444	10.778	3.556	6.444	7.667	4.667	12.778	10.667	7.111	9.889	4.111	4.889	1.778	11.556
13.778	13.778	2.222	4.889	21.333	18.444	21.333	11.556	21.333	4.111	33.556	7.111	4	19.667	46.667	3.444	2.222	16.222	19.667	4	2.333	21.333	8.778	32	28.333	16.222	15.222	3.556	4.667	5.333	9.556	12.444	2.333	11.333	17.333	23	7.111	10.667	13.778	7.111	15.556	4.667	4.111	4.667	6.667	26.667	4.111	8	2.222	6.444
5.667	10.667	1.778	1.778	44.222	1.778	27.556	7.778	31.222	23.111	30.444	7.778	35	21.333	25.444	4.111	8.333	19.556	16.222	40.667	19.667	12.444	3.556	24	12.444	30.444	7.667	5.667	4.889	5.778	14	16.778	3.556	12.444	4.889	22.222	8.778	16.222	2.889	2.333	15.111	7.778	5.667	4.111	11.333	23	3.556	9.556	15.111	7.778
17.333	19.556	2.333	3.444	19.556	0.889	25.333	6.667	28.333	6.667	8.889	44.222	11.556	29.778	16.222	10.889	17.333	15.556	6.667	1.778	15.222	5.667	13.778	3.778	1.778	24	5.667	4	3.556	4.111	24	18.222	4.889	4.889	4.889	9.556	4.667	12.444	3.556	13.778	2.333	15.111	4.111	10.667	10.778	22.222	3.778	12.444	8.778	10.778
16.222	44.222	13.778	48.444	21.333	11.556	9.556	8.889	42.222	21.333	26.667	3.444	7.778	35.556	52.444	24	18.444	1.778	32	26.667	18.444	5.778	5.778	2.889	4.111	12.444	36.444	4.889	4.111	5.222	9.889	8	0.889	3.556	15.556	16.222	15.222	15.111	7.111	16.222	7.778	7.111	3.778	11.556	5.778	6.667	4.889	3.556	7.778	10.667
5.778	28.333	38.222	38.778	23.111	2.222	15.111	3.778	5.778	2.222	14	8.778	8	15.556	25.444	12.778	3.556	13.778	13.778	3.556	19.556	26.667	18.444	2.889	2.889	3.444	35	1.778	1.778	6.778	19.667	10.667	12.778	1.778	4	16.778	15.222	15.556	3.778	8	7.778	8.778	1.333	10.778	3.778	7.111	4	6.444	9.556	10.667
2.222	17.333	15.111	2.889	28.444	19.556	9.556	9.889	12.444	33.556	28.333	9.778	7.667	33.111	25.333	19.667	3.778	16.222	15.111	4	19.667	6.444	7.778	12.778	0.889	26.444	24	1.222	16.222	9.556	8	32.556	1.778	4	7.778	35.111	28.333	7.778	4.111	12.778	13.778	4	1.778	10.778	2.889	2.889	7.667	5.333	4.889	19.667
0.889	7.778	2.667	3.444	19.556	1.333	8	21.111	4.889	7.778	19.667	2.444	3.778	32.556	35.111	23.111	3.556	30.444	23	1.556	2.889	6.444	7.778	3.111	0.889	28.444	24	2.222	1.778	2.889	13.778	7.111	16.222	10.778	5.778	24	12.444	16.778	3.556	13.778	9.556	2.889	7.667	10.778	3.556	23.111	5.333	3.778	4.111	6.667
15.111	30.444	25.333	2.333	3.556	48.222	3.556	18.444	16.222	3.444	12.778	2.222	3.778	23.111	54.667	56.444	2.667	10.778	9.556	1.778	15.222	12.778	5.778	8.778	15.111	18.444	26.667	4.889	8.889	3.778	8.889	9.556	7.778	23	7.778	26.444	2.333	10.778	2.333	12.778	16.222	3.556	18.444	4	6.667	6.667	2.333	3.556	4.889	3.556
1.222	33.556	0.667	2.333	11.556	8.778	7.778	6.667	21.111	15.556	7.556	1.778	1.778	65.111	65.778	6.667	5.778	11.556	9.556	0.889	4.111	26.667	1.778	7.778	15.111	2.333	10.667	5.778	1.778	16.222	25	9.333	3.778	6.667	3.556	7.667	17.333	1.333	2.889	11.556	7.667	15.111	1.333	11.556	8.778	17.333	4.889	7.111	2.889	2.889
0.889	101.333	56.222	2.222	40.667	15.556	2.667	4.889	3.444	12.778	28.222	1.333	4.111	73.889	44.444	46.778	18.444	1.333	16.222	0.889	2.889	16.222	7.667	9.556	1.333	5.778	16.778	4.889	7.667	2.333	12.778	12.444	7.111	6.667	10.667	9.556	6.667	13.778	2.333	10.667	4.889	8	2.889	9.556	8.889	7.778	5.333	6	4.889	6.667
15.111	12.778	40.667	1.333	25.333	3.778	6.778	13.778	8.333	15.556	35.111	2.222	4.222	37.778	26.667	7.778	23.111	17.333	10.667	3.778	18.222	7.667	19.556	7.667	3.444	19.556	19.556	2.222	11.333	3.556	7.667	7.778	15.222	13.778	4	40.444	9.556	15.111	4	5.778	1.778	11.333	5.778	8	10.667	12.444	7.778	7.556	7.667	9.889
14.222	7.667	44.222	3.111	12.444	3.778	8.778	10.667	6.667	12.778	5.333	1.222	2.444	45.889	36.444	14	35	15.111	5.667	15.111	7.667	8.889	1.333	4.111	3.444	1.778	4.889	1.333	4	3.778	5.778	5.778	4.889	12.444	8.889	6.667	11.556	1.778	7.111	10.667	12.444	5.667	7.778	7.667	2.333	2.333	2.889	5.667	6.667	8
6.667	15.111	20.667	11.556	29.778	13.778	23	8.889	23	2.889	9.111	5.333	1.333	15.111	31.222	11.556	5.667	13.778	5.667	11.556	2.222	7.778	4.889	8.778	3.556	4.111	32	2.222	1.333	4	16.778	27.556	8.778	7.778	7.667	23	29.778	3.556	4.889	4.667	23.111	9.556	4.111	4.111	12.778	18.444	7.667	4.889	4.889	34.556
1.778	32	33.556	13.778	1.222	23.111	2.333	13.778	15.111	3.556	23.111	26.667	1.778	29.778	26.444	7.778	25	13.778	1.778	21.111	4.111	15.111	7.778	19.556	1.778	5.333	16.778	2.889	1	1.778	8.778	8.889	10.778	18.444	5.667	5.333	18.222	3.778	2.222	12.444	10.778	7.111	1.778	7.667	9.333	4.111	9.556	4.889	4	7.111
6.667	21.333	4.889	19.556	3.556	3.556	6.444	23.778	37.889	21.111	27.556	25.333	1.778	17.778	37.889	3.556	10.667	4.889	1.778	1.778	18.444	2.889	10.778	30.444	23	16.222	13.778	1.778	2.333	2.333	2.889	11.556	4.889	18.444	0.889	12.778	13.778	4.444	4.889	8.889	25	7.778	3.556	9.333	2.222	19.667	11.333	6.444	3.778	4.667
13.556	26.667	39.556	25	25	2.333	3.778	4.111	19.556	1.778	3.556	1	2.333	8.778	33.333	2.222	16.778	5.444	15.222	35	16.778	6.667	4.889	26.667	1.778	4	11.556	2.667	2.333	2.333	2.889	9.556	7.778	6.444	11.556	33.333	33.333	3.556	3.444	8.889	16.778	10.778	2.889	4.889	3.556	15.222	8.889	9.111	1.778	3.556
8.778	25	4.889	2.889	68.444	3.778	3.444	11.556	30.444	0.889	4.111	1.111	3.556	26.667	16.444	1.778	19.556	15.111	12.778	8.889	5.667	7.778	4.889	10.778	42.556	8.556	1.778	1.778	0.889	10.667	7.778	6.667	7.111	8.778	10.667	12.778	3.778	1.778	1.778	10.667	8.778	35.111	2.333	5.778	15.111	5.778	7.778	4	7.778	16.222
2.333	12.444	3.444	1.333	23.111	16.222	3.778	4.111	23	0.889	9.333	2.889	3.556	8.889	1.333	3.778	14.778	21.333	13.778	4.889	3.778	2.333	1.778	25	25	2.111	1.778	1.222	4.667	1.556	12.444	14	7.778	12.444	2.889	6.667	2.222	2.889	8.778	7.778	25.111	16.222	7.778	4.889	11.556	4.889	6.444	4.889	2.333	7.667
25.444	28.444	2.889	23	16.222	25.444	25.333	2.889	3.556	12.444	1.778		1.778	20.667	108.889	1	3.778	3.778	1.333	38.222	5.778	7.111	2.222	29.778	46.667	4	4	0.667	5.667	10.556	11.333	29.778	3.556	8	7.778	3.778	15.111	2.889	1.778	15.222	16.222	12.778	4.889	5.778	18.222	7.778	2.889	7.778	15.111	7.778
8.778	37.889	23.333	5.667	23	0.889	12.778	13.556	3.778	1.556	41.222		2.889	31.222	12.444	4.111	3.444	7.778	15.111	24	10.667	15.556	15.111	18.444	16.778		1.778	19.556	1.778	5.556	6.667	10.667	7.667	10.667	11.556	7.667	15.111	3.444	4	3.111	12.778	3.778	3.778	11.556	1.778	17.333	13.778	2.333	11.556	4.889
1.222	23.111	6.667	52.222	15.111	0.889	19.556	9.778	42.556	11.556	13.778		1.333	14	6.444	1.333	1.333	31.222	3.556	16.778	38.778	20.667	9.556	13.778	21.111		4.667	30.444	9.333	2.667	8	2.222	4.111	4.111	7.667	16.778	4.111	8.889	5.667	2.222	9.333	10.778	5.778	10.667	21.222	9.556	18.444	4.111	3.556	3.444
3.111	40.444	5.667	25.333	3.444	13.778	17.333	15.111	22.222	13.778	1.778		2.222	18.222	10.778	1.778	2.889	11.556	3.778	1	5.667	15.556	9.556	13.778	23.778		2.889	2.889	8.778	4.111	5.667	6.667	19.667	11.556	6.667	6.667	7.778	2.333	5.778	5.778	9.333	3.556	5.444	5.778	9.333	7.667	4.889	6.667	2.889	10.778
19.556	33.333	33.333	4.889	4.111	2.889	24	33.333	19.667	1.333	7.556		1.222	37.778	7.556	1.778	1.556	7.778	0.889	2.667	1.222	21.333	10.667	26.444	12.778		2.333	3.444	2.333	1.556	12.778	9.889	5.778	15.111	2.222	3.778	16.222	2.889	3.444	2.222	10.778	7.667	12.778	15.222	3.111	16.778	9.333	4.889	2.222	6.444
1.778	28.333	12.444	2.222	0.889	25	17.333	38.778	21.333	5.778	7.667		2.889	116.889	2.889	7.111	1.778	11.556	0.889	15.556	21.333	2.889	6.667	18.444	16.778		2.222	2.889	1.222	1.222	13.778	9.333	7.111	8.889	3.778	7.778	15.222	1.778	10.667	1.778	11.556	19.667	11.556	6.667	4.556	4.111	7.778	6.444	3.556	6.667
	36.444	10.667	19.667	30.444	4	3.778	11.333	17.333	1.778	1.333		3.556	40.667	2.333	1.778	3.556	15.111	1.778	18.444	6.667	3.778	16.778	16.778	25		1.778	4	1.778	10.778	9.556	8.778	4	2.889	12.444	13.778	9.556	3.556	10.667	8.778	7.111	19.556	11.556	3.778	11.333	1.333	8.889	4.111	0.889	2.889
	28.444	23	9.556	4	10.778	10.667	21.333	16.778	10.444	1.222		1	19.667	1.778	1.333	4.889	19.667	1.333	23.111	28.444	32	13.778	6.667	3.444		1	1.222	0.889	5.333	8.889	6.667	12.444	21.333	3.778	10.667	22.556	0.889	6.222	5.333	18.222	7.778	9.556	18.444	6.444	1.778	3.778	3.778	10.778	10.667
	13.778	30.444	1	38.222	23.111	9.778	4.111	14	3.111	3.778		0.889	15.556	2.889	3.778	1.333	16.222	1.333	3.444	28.444	4.889	15.556	19.667	10.778		6.889	1.222	4.667	0.889	7.778	13.778	13.778	23.778	16.222	26.667	22.556	4.889	5.889	9.333	12.778	9.556	2.889	2.333	11.556	5.667	10.778	4	5.667	4.889
	2.333	33.556	3.111	1.111	6.667	16.444	5.667	14	3.778	2.333		2.222	8.778	25.333	3.556	1.778	15.111	3.111	5.778	18.222	3.778	3.444	9.556	3.556		6.444	1.111	4.111	5.333	9.556	7.111	7.778	28.333	10.667	13.778	17.667	2.222	7.111	3.778	7.667	11.556	1.778	6.444	5.778	15.556	8.889	4.667	3.778	9.556
	38.222	25.444	1	1.333	10.667	2.333	2.889	30.444	3.333	3.556		0.889	5.778	21.333	21.333	0.889	14.778	3.444	1.778	17.333	12.778	18.444	4.889	4		6.222	5.778	1	2	8	12.778	7.667	16.444	9.556	29.778	16.333	4.889	2.333	2.889	2.333	13.778	8.778	10.778	9.556	6.444	10.778	3.444	4.111	13.556
	3.556	26.444	25.333	0.889	16.222	26.667	2.667	4.111	6.222	3.444		2.889	13.778	8.778	11.556	1.333	2.667	0.889	0.889	13.778	12.778	14	17.333	12.444		3.222	1.778	1.222	4.111	16.222	1.333	3.778	7.778	4	16.778	9.111	2.889	7.222	6.667	16.778	7.778	11.333	6.667	3.778	4.889	10.667	3.556	6.667	5.667
	2.333	15.111	33.333	0.889	24	15.111	6.444	23.778	8.222	23.111		0.889	32	7.111	1.111	0.889	23.778	1.778	2.333	23	23.111	7.667	17.333	4.889		8.556	4.889	2.333	8.222	12.778	16.778	8	17.333	25.444	16.778	3.556	2.889	2.889	9.556	9.333	10.778	7.667	7.778	2.333	5.667	5.778	2.333	17.333	6.444
	2.333	13.778	44.222	2.222	7.111	3.778	4.111	7.667	2.333	3.556		2.222	4	11.333	9.556	1.778	16.222	0.889	1.333	7.778	5.778	1.222	19.667	19.667		5.222	0.889	1.333	4.444	15.111	16.444	5.778	5.667	7.778	23	1.778	2.222	1.778	3.111	12.778	4.889	5.778	7.111	4.111	8.778	8.778	3.556	19.667	9.556
	0.889	12.778	6.667	11.889	13.778	9.556	2.333	15.111	2.222	8.778		4.111	30.333	4.556	5.667	3.444	15.556	1	0.889	29.778	10.667	1.778	10.778	25		8.222	1.778	4.111	2.222	7.667	15.556	6.667	3.778	4	13.778	2.889	1.333	17.333	3.778	11.333	18.444	18.444	3.444	11.333	7.667	13.778	3.778	7.778	21.333
		10.667	9.556	7.556	13.778	1.778	8.778	24	1.778	1.778		3.556	21.111	2.889	3.556	1	7.111	1.778	18.444	15.111	16.222	7.556	11.556	5.778		17.333	2.889	2.333	2.333	3.778	4.667	16.222	19.556	9.889	16.222	4.889	2.889	1.778	3.556	9.333	11.556	4.111	5.667	25.333	9.556	8.889	4	11.556	5.667
		1.778	17.333		2.889	7.778	12.444	10.778	3.778	0.444		1.333	40.444		3.778	0.889	9.556	0.889	1	7.667	12.778	10.778	17.333	1.333		10.667	1.778	2.889	2.889	7.778	13.778	10.667	19.556	4.889	8.778	2.889	3.444	1.333	21.333	9.556	18.444	2.333	4.111	23.778	8.778	7.778	4.111	10.778	1.222
		0.889	3.556		19.556	4.111	10.667	40.444	0.889	2.222		2.889	18.222		36.444	0.889	23	2.667	1.556	3.778	19.556	1.778	16.778	1.222		1.778	13.333	2.111	0.889	7.778	16.222	18.222	9.556	3.778	4.667	3.556	3.444	1.333	1.556	12.778	13.778	3.111	8.889	13.778	7.778	7.778	2.889	8.889	4.667
		25.333	2.889		11.333	1.222	3.556	3.556	1.889	0.889		1.333	6.444		2.333	0.889	5.667	2.222	1	2.889	33.333	2.333	21.333	13.778		2.556	3.667	4.889	3.778	6.667	24	16.778	2.889	4.111	15.111	2.889	1.778	3.778	1.333	7.778	15.111	6.667	10.667	4.111	10.778	9.333	5.778	8	2.667
		16.222	2.889		40.667	2.222	15.222	3.444	22.222	0.889		0.667	38.778		2.667	2.333	7.111	2.889	1.333	2.889	7.778	3.778	16.222	6.667		2.667	1.556	14.667	1.778	7.778	3.556	14.778	12.444	2.667	17.778	11.556	0.889	0.889	2.889	4.889	3.111	4.889	13.778	5.778	7.667	9.556	4.111	7.778	3.778
		33.333	1.556		19.556	1.778	2.333	4.111	15.111	2.889		2.333	28.333		2.222	1.556	12.778	1	0.889	4.111	7.778	14.778	11.556	0.889		1.333		1.444	1.778	0.889	7.778	11.889	15.111	10.667	15.111	3.556	2.333	0.889	3.444	3.778	5.333	1.778	4.889	2.889	7.667	17.333	4.111	7.778	3.444
		14	5.778		46.667	1.333	21.111	2.889	3.556	0.444		3.444	19.556		1.778	2.333	4.667	4.333	4.111	9.556	4	6.667	26.444	0.889		2.889		4	3.556	2.333	9.556	7.778	8	3.444	15.556	1.222	2.222	0.889	1.333	2.889	1.333	1.778	11.556	5.667	4.889	8.889	4.111	8.889	11.556
		9.556	2.667		25.333	3.111	5.778	8.333	3.778			0.889	73.889		2.667	8	7.667	1.222	7.111	5.667	4.889	6.667	19.667	3.778		7.111		1.222	2.333	1.778	16.222	7.778	9.556	3.444	16.222	15.222	5.778	1.778	0.889	1.333	9.556	4.889	7.667	21.333	2.333	3.111	1.778	6.667	4.667
		4.111	7.111		9.556	3.556	9.556	2.333	2.889			21.556	60		19.111	2.333	30.444	1.222	23.333	18.444	5.667	19.667	16.778	4		3.444		2.778	1.778	13.778	16.778	23.111	11.556	7.111	33.333	12.444	4.667	3.778	0.667	1.778	16.222	7.778	4	4.111	9.556	7.667	4.889	5.778	3.778
		2.222	2.889		10.778	2.333	3.778	1.778	4.111			2.222	15.222		8	0.889	4.111	1.222	3.778	9.556	13.778	5.778	15.556	25		0.889			2.333	10.667	7.111	15.222	4.111	1.778	11.333	2.889	1.333	3.444	4	1.778	9.556	8.778	5.778	2.222	7.111	19.556	3.556	9.333	1.222
		0.889	8.333		1.222	2.222	1.333	2.889	1.222			4.889	36.667		7.778	2.889	11.556	0.889	7.111	8.778	11.556	4.111	10.667	24		2.333			1.333	12.778	10.667	9.556	16.333	9.889	3.778	1.778	1.778	5.444	2.333	10.778	6.667	3.556	10.667	7.667	15.556	14	2.889	4.889	0.889
		1.333	15.222		2.889	4.111	2.333	1.778				1.778	32		6.778	4	1.778	1.333	24	12.444	7.778	2.667	1.778	2.222		6.667			2.889	15.222	9.556	8.778	11.556	3.778	1.778	2.667	1.333	0.444	0.889	7.778	3.778	1.778	13.778	3.778	8.778	29.111	2.889	1.556	2.333
		21.333	10.778		2.889	26.667	4.111	7.111				16.444	8.778		4.667	1.778	8.889	0.889	12.778	28.444	4.667	15.222	2.222	3.778		1.778			2.222	13.556	3.778	8.889	9.333	2.889	4.889	3.444	18.444	1.333	1.333	8.778	7.111	4.889	11.556	1.778	10.778	7.778	5.667	2.889	2.889
		16.222	11.556		3.444	18.444	0.889	8.333				23.333	38.222		2.333	5.889	3	1	0.667	14	7.111	9.556	2.889	16.222		2.889			5.333	15.222	3.778	8.778	1.222	3.778	3.556	2.333	8.889	9.556	9.556	6.444	2.222	1.778	18.222	3.778	16.222	11.556	7.778	6.444	4.111
		1.778	1.111		5.333	42.667	4.111	4					22.222		1.333	3.444	11.556	1.333	1.556	17.333	16.778	6.667	3.556	9.556		7.778			8.444	4	3.778	7.556	5.667	4	6.222	1	11.556	2.333	2.889	2.333	2.333	1.778	7.667	10.667	5.222	7.778	4.889	3.556	6.667
		3.111	1.556		1.778	4.111	3	3.556					16.222		1.778	2.222	10	0.889	1.333	26.444	7.667	12.778	1.778	1.778		15.556			1.889	11.556	11.556	4	8.889	6.667	4	4	7.667	2.889	3.556	3.778	9.556	1.778	9.556	5.778	2.333	9.333	3.778	3.778	2.333
		9.556	1.778		2.667	2.889	3.667	13.667					7.778		12.444	2.333	2.889	1.778	1.778	12.444	13.778	15.111	2.333	2.333		15.111			29.111	11.556	14	23	7.667	3.556	4.889	3.111	2.333	4.889	0.889	5.778	10.667	4.222	2.889	4.889	7.111	4.111	6.667		7.667
		2.889	2.333		6.667	37.778	4.111	3.778					2.444		1	1.333	7.667	10.778	2.889	3.556	14	13.778	2.889	2.222		11.556				4.889	7.111	15.556	2.333	4.889	3.556	7.667	1.778	2.333	1.333	7.111	7.111	2.222	1.778	3.778	9.333	4.889	2.889		5.667
		18.222	1.222		23	2.889	1.778	1.778					7.889		1.333	1.222	1.333	23.111	0.889	0.889	8	6.667	3.778	1.556		1.778				10.778	4.889	10.667	2.222	2.889	1.222	11.556	2.333	17.778	2.889	7.111	9.333	7.111	1.778	16.778	2.889	7.111	2.333		5.222
		7.111	33.333		6.667	1.556	4.889	1.778					6.667		0.889	7.667	0.889	2.222	1.333	3.778	4.111	16.222	13.778	1.556		14				11.333	13.778	2.889	10.778	7.111	2.222	1.333		17.333	5	1.778	7.778	1.111	1.778	15.111	2.222	7.667	4.889
		4.889			4.889		3.778	2.889							0.889	0.667	0.667	12.778	1.778	2.333	5.778	10.778	1.778	2.889		10.667				9.556	4.667	3.778	7.111	3.556	3.778	2.333		28.889	4.111	2.889	0.889	2.111	2.667	8.333	1.778	14	4.889
		2.333			0.889		1.778	3.778							1	1	1.333	0.889	0.889	2.889	10.667	13.778	2.889	0.667		9.556				12.444	7.667	6.667	10.667	3.778	1.222	13.778		24.333	3.222	12.444	11.556	1.667	5.667	1.333	1.333	6.778	3.778
		2.889			0.889		0.444	3.444							2.333	0.667	3.111	2.333	13.778	13.778	26.444	2.889	1.333	0.889		9.556				15.111	1.778	5.667	12.778	3.778	7.333	15.111		1.333	3.889	1.333	9.556	5.667	7.778	0.889	1.333	4	1.333
					6		4	1.778							14.889	0.889	9.556	2.333	10.778	2.222	16.778	12.778	1.333	0.889		1.778				7.111	3.556	1.778	7.111	2.667	2.222	2.667		1.778	3.333	11.556	3.778	4.889	2.889	4	8.889	1.778	2.333
					0.889			10.222							4		4.889	16.778		3.111	10.667	16.222	1.222	18.444		7.333				5.778	7.778	7.667	9.556	2.222	33.667	1.778		3.444	2.889	7.333	7.111	4.889	2.889	2.222	7.667	8	2.889
					0.889			3.889							10.667		5.778	26.444		4.667	8.778	11.556	10.667	4		4.667				4.889	3.444	4.889	12.444	1.778	15.222	23		6.667	3	3.222	10.778	1.333	1.222	5.778	1.778	6.667	1.778
					0.889			4.111							4.889		1.222	1.778		5.333	12.778	6.667	9.556	2.222		2				3.778	4.111	12.444	7.111	0.889	3.556	27.556		9.556	9.333	6.222	6.667	6.667	1.778	11.556	9.556	1.556	2.222
					2.222			1.333							1.778		16.778	2.889		0.889	3.556	7.778	0.889	1.222		3				1.556	6.667	19.667	2.222	2.889	1.333	9.556		6.667	1.667	3.889	4	1	3.778	4	16.222	1.333	7.667
					3.556			1.778							0.444		1.778	2.889		1.222	8.889	9.556	21.333	8.778		1.111				5.778	9.556	13.778	2.889	2.333	0.889	13.778		3.444	2.667	2.333	2.889	2.222	2.333	3.556	6.667	1.222	11.556
					0.889			3.111							2.889		1	2.889		2.889	3.556	13.778	3.556	5.778						7.111	16.222	19.556	2.333	1.333		4.889			4.222	9.667	1.778	1.333	1.333	2.333	4	6.667	5.667
					44.778			3.556							2.222		1.778	1.778		7.222	2.889	11.556	2.333	1.889						11.556	6.444	9.556	1.556	0.889		4.111			3.111	2.222	4.889	1.333	1.333	3.556		7.778	4.889
					3			21.889							3.778		1.556	0.889		1.667	2.889	7.778	1.333	1.222						10.778	3.444	4.111	7.778	1.778		4.111			1.222	4.111	1.778	2.333	2.222	12.444		2.667	2.222
					1.222			4							4.111		1.222	1.778		11.556	2.667	4	1.556	2.222						7.778	8.889	21.333	2.889	0.889		18.444			1.222	7.778	0.889	1.222	2.556	2.333			2.333
					6.556			3.556							4.222		2.333	1		11.556	7	6.444	2.889	2.889						7.778	8.778	9.556	3.556	0.667		14			2.333	0.889	3.778		3.444	1.333			5.667
					1.778			1.333							5.778		1.556	0.889		24	1.778	1.222		1.333						8.778	18.444	7.778	3.444	2.333		11.556			1.778	2.222	1.333		0.778	0.889			4
					1.556			1.778							0.889		3.556	0.889		4	6.333	1.778								7.778	10.778	5.778	1.778	1.778		9.333			2.333	2.333	13.778		3.556	1.778			2.889
					2.222			2.222												18.222	1.333	0.889								5.667	7.667	21.111	6.667	9.556		7.667			3.556	1.778	13.778		7.778	13.444			1.333
					1.333			1.778												9.333	1.778	6.667								3.444	8.889	7.778	7.111	1		16.444			5.778	4.111	1		4	9.778			4.889
					2.667			2.222												4.111	1.778	1.778								5.778	8.778	19.667	7.667	1.778		12.444			3.778	9.556	1.556		6.333	9.667			3.111
					4.778			1.333												3.556	2.889	1								9.667	11.556	11.556	1.778	1.778		15.556			2.333	7.667	3.556		3	6.667			1.778
					1			2.889												3.556	11.556	1.778								2.778	3.444	6.667	2.222	2.889		0.889			3.556	7.778	8.889		3.667	1.111			2.333
								4.444												1.778	16.222	4.111								4.222	0.889	4.111	6.444	0.889		2.889			7.778	4.667	8.889		1.556	3.333			5.778
								4.444												2.667	15.111	1								7.778	2.222	32	4.889	7.111		1.778			3.556	8.333	15.111		2.444	4.889			8
								5.889												1.333	3.778	3.778								5.222	25	24	5.333	8.111		10.778			1.333	6	2.667		1.111	2.333			4.111
								2.333												4.111	2.889	1.778								2.889	8.889	9.556	14.778	6.222		16.222			2.333	3.889	7.778		1.556	1.222			7.111
								7.222												2.333	3.556	9.556								5.222	21.333	29.778	11.556	1.222		1.778			6	4.778	1.778		5.444	10.667			7.667
Kruskal-Wallis test								5												24	1.778	1.778								2.333	4.667	6.667	6.444	1.222		3.556				5.556	1.333		1.778	10.667			5.778
	Mean rank 1	Mean rank 2	Mean rank diff,					6.556												1.778	9.556	3.778								12.556	7.111	9.333	4	3.111		7.667				1.778			3.444	7.667			5.667
control vs. Patsas RNAi	3131	2580	550.9					2.333													3.444	3.778								10.444	5.667	3.556	7.667	2.667		7.111				3.111			5.222	9.556			4
control vs. Hip14 RNAi	3131	2370	760.9					2.667													2.111	12.444								10.111	5.667	9.556	9.556	5.778		15.111				2.333			3.222	4			1.222
control vs. UAS Hip14	3131	3170	-38.59					1													4.556	13.778								14.667	15.111	13.778	1.778	4						10.667			1.778	12.778			2.333
								6.111													21.333	7.778								10.667	9.889	7.111	1.556	1.333						8.778			5.778	1.778			5.333
								2.889													13.778	2.333								2.889	6.667	13.778	1.222	1.778						0.889			1.222	4.444			8.889
								2.667													24	2.889								4.111	6.667	13.778	17.333	1.333						8.889			3.556	5			6
								1.333													25.333	13.778								2.667	8.778	10.667	1.222	1.778						2.667			1.333	1.333			8.333
								2.889													10.778	4								2.889	11.556	7.778	1.778	1.778						1.556			5.667	4.889			5.778
								2.889													24	11.556								1.222	5.778	6.667	1.778	0.889						5.667			4.778	3.556
								4.111													22.222	4.111								4.889	12.778	5.778	3.444	0.889						15.222			0.889	4.889
								2.889													15.111	5.778								1.778	11.333	7.778	5.556	1						19.667			1.333	1.778
								3.778													7.667	1.778								1.222	7.778	15.222	5.444	1						24			12.778	3.444
								4													9.889	1								1.778	8.889	11.556	5.667	3.444						7.778			2.889	2.667
								2.333													14.778	5.667								4.111	2.222	13.778	1.556	3.222						26.444			2.222	24
								2.222													2.889	1.333								1.778	1.333	11.556	1	1.111						5.667			1.778	13.556
								4.111													3.778	0.889								3.111	2.222	11.333	4.778	3						12.444			2.222
								1.778													5.778	1.333								1.556	10.778	9.778	1.667	2.889						6.667			16.222
								3.556													3.556	1.333								2.889	6.444	10.667	2.889	3.667						8			2.889
								2.889													2.889	4.889								3.556	15.111	7.667	2.444	0.889						7.778			1.333
								2.556													4	0.667								0.889	6.667	17.333	14	2.333						4			10.778
								2.333													40.444	6.556								1.333	7.778	18.222	1.778	13.778						4.111			1
								31.222													12.444	0.889								1.333	2.889	24	12.444	1.222						1.778			2.889
																					10.778	2.333								1	0.889	11.556	3.444	0.889						4.111			16.222
																					1.778	4.333								3.444	2.889	16.778	3.556	2.222						7.667			7.778
																					3.444	4.667								2.889	2.333	24	7.667	4.889						1.778			0.889
																						3.778								1.778	1.778	4.889	13.778	4						1			1.556
																						7.667								1.222	8.778	3.444	19.667	1.778						1.333			1.333
																						11.556								1.222	16.222	5.667	12.444	7.667						2.889			10.778
																						9.556								0.889	11.556	19.556	19.667	2						3.556			7.778
																						8.889								1	2.667	24	3.778	1.333						1.333			11.333
																						4								0.889	3.556	16.222	2.222	2.333						2.889			12.444
																						5.667								0.889	1.556	30.444	3.556	2.333						1.333			8.778
																														0.889	8.111	7.778	2.222	3.556						2.889			8.889
																														2.333	4.667	13.778	2.889	5.333						4.111
																														2.222	1.778	12.444	3.444							2.889
																														4.889	4	2.333	2.333							1.778
																														0.889	2.222	16.778	1.778							15.111
																														3.444	10.222	16.222	1.333							3.889
																														3.556	9.556	16.222	3.556							11.222
																														1	6.444	4	5.667							8.889
																														1.556	5.111	3.444	3.778							13.889
																														1.556	15.111	9.556	1							2.778
																															5.111	1.111	9.444							2.889
																															3.111	0.889	8.556							3.111
																															9.333	1	1.444							4.222
																															13.778	11.333	2.111							4.667
																															3.556	13.778	1.222							2.444
																															8.333	13.778	2.333							4.333
																															4.222	6.667	1.778							2
																															12.111	2.333	1.778							1.778
																															3.333	0.333	0.889							0.889
																															3.333	1.778	1							4
																															5.667	1.778	5.778							2.889
																															6.333	1.222	6.667
																															4	3.556	8
																															1.111	0.889
																															3.111	0.889
																															9	8.778
																															1.111	10.667
																															7.111	1.222
																															0.889	0.889
																															2.111	1.556
																															19.778	1
																															5.556	1.778
																															1.333	10.778
																															3.111	2.889
																															2.444	1.778
																															2.333	2.333
																															27.333	1.222
																															15	8.222
																															6.667	1.333
																															3.444	0.889
																															9.333	0.889
																															1.778	0.889
																															4	2.333
																															4	12.444
																																2.889
																																2.222
																																3.556
																																1.333
																																1.778
																																0.889
																																4.222
																																1.444
																																10.889
																																1.889
																																1.222
																																1.333
[truncated: 10 more columns]

## Sheet: Fig3F
LysoTracker deepRed structure number
	control			Patsas RNAi			Hip14 RNAi			UAS Hip14
	A1	A2	A3	A1	A2	A3	A1	A2	A3	A1	A2	A3	A: larva	c: cell
c1	45	95	61	90	102	40	144	83	155	84	103	104
c2	54	74	39	78	127	83	178	104	101	86	99	162
c3	77	78	68	90	134	59	190	73	87	110	98	71
c4	74	124	74	90	88	63	157	83	135	70	100	62
c5	55	65	55	78	89	71	136	100	117	73	64	67
mean Nr	61	87.2	59.4	85.2	108	63.2	161	88.6	119	84.6	92.8	93.2
ANOVA
	Mean 1	Mean 2	Mean Diff,	Adjusted P Value
control vs. Patsas RNAi	69.2	85.47	-16.27	0.7243
control vs. Hip14 RNAi	69.2	122.9	-53.67	0.0504
control vs. UAS Hip14	69.2	90.2	-21	0.5664

[truncated: 27 more sheets: Fig3G, Fig3H, Fig3I, Fig6E, Fig6F, Fig6K, Fig6L, Fig7E, Fig7F, Fig7G, Fig7L, Fig7M, Fig8D, Fig8E, Fig8I, Fig8J, Fig8K, Fig8L, Fig9, FigS2G …]
